# Supplementary material for: N-(2-Hydroxy­ethyl)-1,8-naphthalimide
Source: Acta Crystallogr Sect E Struct Rep Online. 2009 May 7;65(Pt 6):o1210. doi: 10.1107/S1600536809015621 (PMC2969747; doi:10.1107/S1600536809015621)
Supplement: Supplementary file 2 [file e-65-o1210-Isup2.hkl]

# 
# h,k,l, Fc-squared, Fo-squared, sigma(Fo-squared) and status flag 
# 
data_I
_shelx_title ' K in P-1' 
_shelx_refln_list_code          4 
_shelx_F_calc_maximum      105.07 
_exptl_crystal_F_000       252.00 
_reflns_d_resolution_high  0.8325 
 
loop_ 
 _symmetry_equiv_pos_as_xyz 
 'x, y, z' 
 '-x, -y, -z' 
 
_cell_length_a     7.5480 
_cell_length_b     8.8300 
_cell_length_c    10.1010 
_cell_angle_alpha  96.760 
_cell_angle_beta  109.940 
_cell_angle_gamma 114.600 
 
_shelx_F_squared_multiplier     1.000 
 
loop_ 
 _refln_index_h 
 _refln_index_k 
 _refln_index_l 
 _refln_F_squared_calc 
 _refln_F_squared_meas 
 _refln_F_squared_sigma 
 _refln_observed_status 
   1   0   0      674.43      702.83      4.04 o 
   2   0   0        2.82        2.21      0.49 o 
   3   0   0        8.96        8.27      0.91 o 
   4   0   0        9.82        7.63      1.00 o 
   5   0   0        0.17        0.38      0.83 o 
   6   0   0       17.47       18.52      2.31 o 
   7   0   0        0.24       -0.96      1.34 o 
  -7   1   0      155.33      155.36      6.06 o 
  -6   1   0        0.12        1.59      0.93 o 
  -5   1   0        0.34       -0.57      0.83 o 
  -4   1   0       62.43       64.67      2.61 o 
  -3   1   0       32.75       37.58      1.61 o 
  -2   1   0     1283.31     1382.50      7.59 o 
  -1   1   0      212.31      248.72      2.28 o 
   0   1   0     2082.85     1721.33     17.35 o 
   1   1   0      217.84      202.68      2.73 o 
   2   1   0       73.94       61.24      2.08 o 
   3   1   0        2.67        4.16      0.76 o 
   4   1   0        0.10        0.00      0.64 o 
   5   1   0      366.00      369.73      8.05 o 
   6   1   0       16.91       14.55      1.97 o 
   7   1   0        0.84       -0.42      1.42 o 
  -8   2   0        0.92       -0.21      1.42 o 
  -7   2   0       30.20       37.62      3.01 o 
  -6   2   0        6.55        5.96      1.38 o 
  -5   2   0       68.26       74.09      3.11 o 
  -4   2   0       60.80       71.11      2.59 o 
  -3   2   0        9.68        9.27      0.95 o 
  -2   2   0      675.91      758.64      5.77 o 
  -1   2   0      593.84      599.57      4.45 o 
   0   2   0     1008.74     1020.55     74.92 o 
   1   2   0      196.27      181.27      3.23 o 
   2   2   0       35.08       41.68      2.01 o 
   3   2   0      267.78      261.94      5.60 o 
   4   2   0       32.04       28.79      2.20 o 
   5   2   0       17.94       16.20      1.95 o 
   6   2   0        2.23        3.80      1.27 o 
  -8   3   0        3.51        3.95      1.48 o 
  -7   3   0        0.64        3.41      1.08 o 
  -6   3   0       13.31       17.58      1.80 o 
  -5   3   0        0.05        0.00      0.68 o 
  -4   3   0        0.04       -0.49      0.53 o 
  -3   3   0        9.31        9.27      0.97 o 
  -2   3   0      235.58      245.62      3.71 o 
  -1   3   0      288.46      288.08      3.87 o 
   0   3   0      378.64      354.62      3.24 o 
   1   3   0      990.77     1077.93      9.07 o 
   2   3   0       17.89       18.19      1.53 o 
   3   3   0        0.11       -0.34      0.72 o 
   4   3   0        0.73        1.57      0.83 o 
   5   3   0       16.32       22.74      2.33 o 
  -8   4   0        1.80        4.45      1.04 o 
  -7   4   0        2.66        2.23      1.25 o 
  -6   4   0      222.22      225.90      5.95 o 
  -5   4   0        2.91        4.99      1.14 o 
  -4   4   0       19.29       21.14      1.53 o 
  -3   4   0       68.85       69.29      2.48 o 
  -2   4   0      360.23      343.15      5.05 o 
  -1   4   0        3.79        4.31      0.78 o 
   0   4   0       42.01       43.31      2.34 o 
   1   4   0       53.98       65.87      2.75 o 
   2   4   0       13.74       12.11      1.32 o 
   3   4   0        0.26       -0.13      0.87 o 
   4   4   0        1.35        0.49      1.25 o 
   5   4   0        4.10        5.96      1.53 o 
  -8   5   0        6.67        8.06      1.68 o 
  -7   5   0       11.92       12.53      1.76 o 
  -6   5   0       94.87      101.18      4.00 o 
  -5   5   0        2.50        2.02      0.83 o 
  -4   5   0        1.36        0.59      0.70 o 
  -3   5   0       20.40       17.28      1.40 o 
  -2   5   0      285.93      261.08      5.13 o 
  -1   5   0       14.84       21.14      1.49 o 
   0   5   0        5.75        5.04      0.77 o 
   1   5   0        2.67        3.24      0.78 o 
   2   5   0       40.86       38.72      2.61 o 
   3   5   0       19.15       17.82      1.97 o 
   4   5   0        0.57       -0.57      1.36 o 
  -8   6   0        0.60       -0.96      1.36 o 
  -7   6   0        0.04       -0.83      0.93 o 
  -6   6   0        7.20        7.06      1.63 o 
  -5   6   0       44.61       43.55      2.61 o 
  -4   6   0       32.29       32.82      2.18 o 
  -3   6   0        0.02       -0.61      0.61 o 
  -2   6   0       31.31       27.54      1.99 o 
  -1   6   0       12.04       12.19      1.36 o 
   0   6   0       19.21       18.65      1.22 o 
   1   6   0        0.22        0.81      0.74 o 
   2   6   0        8.30        8.57      1.34 o 
   3   6   0       15.57       23.48      2.29 o 
  -8   7   0        8.40        8.40      1.89 o 
  -7   7   0        1.96        1.57      1.25 o 
  -6   7   0       19.83       19.51      2.19 o 
  -5   7   0       93.87       94.84      4.05 o 
  -4   7   0       27.97       29.35      2.29 o 
  -3   7   0       36.25       36.09      2.44 o 
  -2   7   0       23.95       22.92      1.97 o 
  -1   7   0       12.79       13.34      1.57 o 
   0   7   0        9.62        9.67      1.03 o 
   1   7   0       70.06       65.46      3.99 o 
   2   7   0        5.18        6.19      1.49 o 
  -8   8   0        0.54        1.89      0.96 o 
  -7   8   0        0.09        0.57      1.25 o 
  -6   8   0       21.22       15.69      2.16 o 
  -5   8   0        0.08       -1.27      1.27 o 
  -4   8   0        0.00       -0.98      0.98 o 
  -3   8   0        0.98        1.15      0.74 o 
  -2   8   0        7.54        6.79      1.57 o 
  -1   8   0        0.07       -0.32      1.06 o 
   0   8   0       35.89       32.68      2.10 o 
   1   8   0        1.29        0.96      1.23 o 
  -7   9   0        5.93        6.64      1.66 o 
  -6   9   0        3.00        2.78      1.32 o 
  -5   9   0        0.06       -0.70      1.08 o 
  -4   9   0        1.37        2.71      1.15 o 
  -3   9   0        0.19       -1.32      1.32 o 
  -2   9   0        0.13        0.36      0.89 o 
  -1   9   0        5.12        5.60      1.65 o 
   0   9   0        0.41        0.27      0.67 o 
  -6  10   0        0.35        0.83      1.31 o 
  -5  10   0       34.35       34.23      3.03 o 
  -4  10   0       41.93       42.47      3.43 o 
  -3  10   0        0.14        1.38      0.98 o 
  -2  10   0        0.44        0.21      1.25 o 
   2 -10   1        0.25       -0.21      0.66 o 
   3 -10   1       18.24       15.35      2.44 o 
   4 -10   1       51.46       51.23      3.99 o 
   5 -10   1        6.50        7.93      1.72 o 
   6 -10   1        1.08        1.25      1.02 o 
   0  -9   1        0.82       -0.86      0.92 o 
   1  -9   1        2.12        0.00      1.40 o 
   2  -9   1        0.73        1.02      1.02 o 
   3  -9   1      172.15      167.54      6.12 o 
   4  -9   1       27.04       30.11      2.72 o 
   5  -9   1        3.55        3.16      1.36 o 
   6  -9   1        0.04       -0.38      1.10 o 
   7  -9   1        0.10        0.42      1.17 o 
  -2  -8   1        3.05        5.66      1.59 o 
  -1  -8   1        4.85        2.59      1.59 o 
   0  -8   1        8.71        9.01      1.91 o 
   1  -8   1       15.73       22.74      2.33 o 
   2  -8   1       17.29       15.91      1.85 o 
   3  -8   1       23.99       22.80      2.31 o 
   4  -8   1        7.10        8.04      1.34 o 
   5  -8   1       27.58       29.10      2.50 o 
   6  -8   1        1.19        0.51      1.21 o 
   7  -8   1        0.00        0.19      0.96 o 
  -3  -7   1        0.15        1.25      0.72 o 
  -2  -7   1        2.87        2.50      1.27 o 
  -1  -7   1       13.38       12.96      1.78 o 
   0  -7   1        1.12        1.66      0.64 o 
   1  -7   1        1.88        0.89      0.83 o 
   2  -7   1        4.27        4.24      1.10 o 
   3  -7   1       85.39       79.78      3.52 o 
   4  -7   1       94.02       89.27      3.77 o 
   5  -7   1       99.39      100.96      4.30 o 
   6  -7   1        0.56       -0.47      0.98 o 
   7  -7   1        1.87        1.44      1.49 o 
   8  -7   1        8.94       10.61      2.06 o 
  -4  -6   1        0.20       -0.42      1.21 o 
  -3  -6   1        1.87        1.25      1.25 o 
  -2  -6   1       48.08       44.97      3.01 o 
  -1  -6   1        2.13        1.17      0.98 o 
   0  -6   1        0.20        1.01      0.41 o 
   1  -6   1        0.79        1.46      0.47 o 
   2  -6   1        2.79        1.70      0.64 o 
   3  -6   1        5.90        9.46      1.29 o 
   4  -6   1       38.29       38.86      2.33 o 
   5  -6   1        0.80        1.65      0.78 o 
   6  -6   1        1.11        0.89      0.95 o 
   7  -6   1        2.55        5.35      1.42 o 
   8  -6   1        0.86        2.84      1.15 o 
  -4  -5   1        0.89       -0.36      0.95 o 
  -3  -5   1       23.51       19.43      2.04 o 
  -2  -5   1        0.05       -0.62      0.83 o 
  -1  -5   1       75.20       86.82      3.29 o 
   0  -5   1        0.07       -0.18      0.35 o 
   1  -5   1        9.79        8.04      1.08 o 
   2  -5   1       24.45       25.55      1.61 o 
   3  -5   1      394.73      413.55      6.32 o 
   4  -5   1        1.33        0.79      0.62 o 
   5  -5   1        3.05        2.48      0.89 o 
   6  -5   1        3.20        0.28      1.12 o 
   7  -5   1        4.26        4.05      1.38 o 
   8  -5   1        0.33       -0.81      1.42 o 
  -5  -4   1        5.23        1.68      1.63 o 
  -4  -4   1        0.86        1.70      1.00 o 
  -3  -4   1        0.31        0.89      0.70 o 
  -2  -4   1        1.31        0.62      0.66 o 
  -1  -4   1      187.64      214.54      4.71 o 
   0  -4   1       18.61       20.30      0.98 o 
   1  -4   1      149.70      146.30      3.32 o 
   2  -4   1       30.24       27.73      1.57 o 
   3  -4   1       16.90       18.19      1.32 o 
   4  -4   1       22.16       23.24      1.70 o 
   5  -4   1        8.51        7.11      1.46 o 
   6  -4   1       13.59       15.80      1.85 o 
   7  -4   1        0.48        0.51      1.06 o 
   8  -4   1        3.94        3.25      1.85 o 
  -6  -3   1        1.43        1.21      1.40 o 
  -5  -3   1        1.68        2.63      1.04 o 
  -4  -3   1        0.03        2.27      0.79 o 
  -3  -3   1        2.87        3.61      0.89 o 
  -2  -3   1       79.96       72.89      2.90 o 
  -1  -3   1      745.55      807.62      7.50 o 
   0  -3   1       28.51       30.70      0.96 o 
   1  -3   1       12.70       13.80      0.89 o 
   2  -3   1       23.84       24.80      1.31 o 
   3  -3   1       23.86       25.68      1.42 o 
   4  -3   1      443.68      485.96      7.03 o 
   5  -3   1        1.97        2.69      0.78 o 
   6  -3   1        3.32        1.68      1.19 o 
   7  -3   1        1.19        3.78      1.25 o 
   8  -3   1        0.01       -1.04      1.27 o 
  -6  -2   1        0.74       -1.44      1.44 o 
  -5  -2   1        1.00        1.31      1.15 o 
  -4  -2   1       11.74       13.23      1.44 o 
  -3  -2   1      204.53      217.34      4.91 o 
  -2  -2   1       30.46       26.77      1.50 o 
  -1  -2   1       67.37       65.27      1.86 o 
   0  -2   1      366.95      365.54      7.44 o 
   1  -2   1     1023.94      958.41      5.89 o 
   2  -2   1      808.44      806.91      6.39 o 
   3  -2   1      179.19      199.81      3.89 o 
   4  -2   1      972.54     1106.41     10.46 o 
   5  -2   1       33.01       30.09      2.23 o 
   6  -2   1        9.14       11.92      1.63 o 
   7  -2   1        6.22        3.06      1.51 o 
  -7  -1   1        2.94        5.16      1.57 o 
  -6  -1   1        4.02        2.59      1.40 o 
  -5  -1   1       17.59       17.11      1.91 o 
  -4  -1   1       19.04       22.80      1.87 o 
  -3  -1   1      269.94      312.11      4.98 o 
  -2  -1   1      164.53      163.17      3.15 o 
  -1  -1   1      165.00      132.22      2.11 o 
   0  -1   1     1999.62     1621.50     29.78 o 
   1  -1   1      174.02      164.14      2.17 o 
   2  -1   1       26.74       26.84      1.25 o 
   3  -1   1        5.48        8.00      0.83 o 
   4  -1   1       29.12       33.18      2.03 o 
   5  -1   1        3.03        2.44      0.91 o 
   6  -1   1       36.33       45.57      3.03 o 
   7  -1   1        1.67        2.10      1.53 o 
  -7   0   1       51.73       51.22      3.73 o 
  -6   0   1        3.54        3.08      1.27 o 
  -5   0   1       10.00       10.39      1.31 o 
  -4   0   1      102.45       98.50      3.20 o 
  -3   0   1      100.38      113.03      2.92 o 
  -2   0   1       61.10       55.49      1.55 o 
  -1   0   1       43.34       45.69      1.02 o 
   0   0   1      956.42      769.07     10.39 o 
   1   0   1     1107.26      998.34     24.03 o 
   2   0   1       26.77       26.24      1.34 o 
   3   0   1       61.25       53.97      2.25 o 
   4   0   1       12.71       19.19      1.68 o 
   5   0   1      434.85      434.21      8.55 o 
   6   0   1       25.72       28.74      2.65 o 
   7   0   1        3.61        2.06      1.85 o 
  -8   1   1        2.43        2.50      1.53 o 
  -7   1   1      203.39      213.74      7.15 o 
  -6   1   1        2.80        2.71      0.96 o 
  -5   1   1        0.68        2.55      0.64 o 
  -4   1   1       16.12       15.63      1.36 o 
  -3   1   1        2.48        3.56      0.61 o 
  -2   1   1     5873.14     6422.52     69.51 o 
  -1   1   1      402.94      456.68      3.28 o 
   0   1   1        3.58        3.15      0.26 o 
   1   1   1      986.47     1011.06      6.84 o 
   2   1   1      407.72      407.96      5.34 o 
   3   1   1        8.64       10.46      1.15 o 
   4   1   1        3.05        4.22      0.95 o 
   5   1   1      238.54      256.23      6.92 o 
   6   1   1        9.49        7.34      2.04 o 
  -8   2   1       20.35       20.81      2.80 o 
  -7   2   1       31.54       28.03      2.67 o 
  -6   2   1       27.09       31.96      2.20 o 
  -5   2   1       34.08       40.26      2.20 o 
  -4   2   1       10.15       10.26      1.00 o 
  -3   2   1       38.18       43.59      1.65 o 
  -2   2   1    11038.98    11719.50    104.25 o 
  -1   2   1       32.27       34.73      1.17 o 
   0   2   1      449.59      445.04      3.20 o 
   1   2   1       51.56       48.43      1.91 o 
   2   2   1        0.99        0.40      0.51 o 
   3   2   1       11.44       12.51      1.34 o 
   4   2   1       65.61       64.54      3.46 o 
   5   2   1        2.80        1.82      1.21 o 
   6   2   1        0.39       -0.21      1.40 o 
  -8   3   1        1.65        0.57      1.08 o 
  -7   3   1        1.82        2.16      1.02 o 
  -6   3   1       55.98       50.24      2.92 o 
  -5   3   1       17.32       16.61      1.49 o 
  -4   3   1      422.70      454.01      6.27 o 
  -3   3   1       36.88       41.76      1.72 o 
  -2   3   1      156.13      163.67      3.09 o 
  -1   3   1       70.38       67.50      2.01 o 
   0   3   1        4.80        5.13      1.11 o 
   1   3   1       48.81       60.42      2.40 o 
   2   3   1        0.01       -0.40      0.57 o 
   3   3   1       98.89      100.97      3.96 o 
   4   3   1        2.30        5.07      1.21 o 
   5   3   1        1.99        1.12      1.31 o 
  -8   4   1        8.67        9.23      1.89 o 
  -7   4   1        0.57        1.23      0.95 o 
  -6   4   1      174.20      184.58      5.25 o 
  -5   4   1        9.43       10.37      1.25 o 
  -4   4   1       21.50       20.08      1.46 o 
  -3   4   1      196.19      186.85      3.97 o 
  -2   4   1        6.49        5.52      0.78 o 
  -1   4   1      417.36      436.36      5.76 o 
   0   4   1      101.04      110.99      2.30 o 
   1   4   1       55.80       61.55      2.75 o 
   2   4   1        0.79        1.91      0.76 o 
   3   4   1       11.24       14.85      1.70 o 
   4   4   1        1.13        1.59      1.10 o 
  -8   5   1       21.91       18.26      2.50 o 
  -7   5   1       26.04       29.25      2.54 o 
  -6   5   1        1.39        0.40      1.08 o 
  -5   5   1       16.11       20.13      1.76 o 
  -4   5   1       29.28       28.24      1.89 o 
  -3   5   1       19.77       16.16      1.49 o 
  -2   5   1       29.06       27.20      1.74 o 
  -1   5   1      965.35     1006.39     10.05 o 
   0   5   1       19.61       22.48      1.28 o 
   1   5   1        0.66        0.11      0.53 o 
   2   5   1        4.15        6.56      1.38 o 
   3   5   1        1.05        0.34      1.06 o 
   4   5   1        0.00       -0.21      1.10 o 
  -8   6   1       78.02       74.44      4.32 o 
  -7   6   1        1.72        2.40      1.34 o 
  -6   6   1        4.64        3.18      1.12 o 
  -5   6   1       12.54       14.55      1.76 o 
  -4   6   1       16.69       18.34      1.76 o 
  -3   6   1       47.16       45.11      2.33 o 
  -2   6   1       11.80       11.71      1.51 o 
  -1   6   1        0.65        0.11      0.74 o 
   0   6   1        2.53        2.01      0.63 o 
   1   6   1       17.49       12.92      1.82 o 
   2   6   1        0.62        0.85      0.91 o 
   3   6   1        0.84        1.59      1.23 o 
  -8   7   1        0.12        0.40      1.00 o 
  -7   7   1        9.42        9.18      1.72 o 
  -6   7   1        0.01       -0.61      0.93 o 
  -5   7   1       11.77        9.52      1.59 o 
  -4   7   1        4.27        5.09      1.06 o 
  -3   7   1       52.18       53.27      3.03 o 
  -2   7   1       12.09       11.54      1.51 o 
  -1   7   1        0.91        1.10      0.91 o 
   0   7   1       35.82       37.33      1.94 o 
   1   7   1        1.19        0.00      0.85 o 
   2   7   1        7.09        6.75      1.99 o 
  -8   8   1        1.42        2.88      1.36 o 
  -7   8   1       37.36       29.47      2.86 o 
  -6   8   1       16.58       13.76      1.99 o 
  -5   8   1        0.00        0.30      0.79 o 
  -4   8   1       13.17       12.89      1.84 o 
  -3   8   1        1.49        2.36      1.06 o 
  -2   8   1       21.93       22.71      2.27 o 
  -1   8   1        4.56        4.28      1.31 o 
   0   8   1        3.12        2.82      0.97 o 
   1   8   1        6.94        6.30      1.66 o 
  -7   9   1       41.76       37.13      3.27 o 
  -6   9   1        1.51        2.40      1.36 o 
  -5   9   1        1.29        2.99      0.83 o 
  -4   9   1        3.52        6.53      1.36 o 
  -3   9   1        1.61        2.27      0.87 o 
  -2   9   1        7.87        9.44      1.65 o 
  -1   9   1       31.41       30.20      3.01 o 
  -6  10   1        0.20        1.46      1.15 o 
  -5  10   1       16.91       16.61      2.19 o 
  -4  10   1        0.41        1.19      1.19 o 
  -3  10   1        3.44        1.63      1.34 o 
   1 -10   2        0.41        1.04      1.51 o 
   2 -10   2        4.40        6.15      1.89 o 
   3 -10   2       61.47       60.65      4.01 o 
   4 -10   2       12.71        9.54      1.97 o 
   5 -10   2        0.96        0.21      1.40 o 
   0  -9   2        0.51       -0.46      0.92 o 
   1  -9   2        0.74        1.06      0.98 o 
   2  -9   2       37.11       37.89      3.18 o 
   3  -9   2       74.49       68.61      3.99 o 
   4  -9   2        5.00        4.43      1.78 o 
   5  -9   2        0.18        1.97      0.96 o 
   6  -9   2        0.34       -0.78      1.19 o 
  -2  -8   2        0.10       -1.21      1.31 o 
  -1  -8   2        1.31        0.00      1.46 o 
   0  -8   2        0.05        0.22      0.89 o 
   1  -8   2       45.58       44.74      3.01 o 
   2  -8   2      180.60      170.31      5.63 o 
   3  -8   2        4.32        4.60      1.23 o 
   4  -8   2        7.14        6.87      1.40 o 
   5  -8   2        0.48        0.96      0.79 o 
   6  -8   2        4.74        3.73      1.27 o 
   7  -8   2       12.59        9.95      2.37 o 
  -3  -7   2        1.95        2.99      0.91 o 
  -2  -7   2        0.96        2.42      0.98 o 
  -1  -7   2        2.06        2.88      1.06 o 
   0  -7   2        1.60        3.61      1.42 o 
   1  -7   2       53.47       52.49      2.76 o 
   2  -7   2        6.33        7.66      1.14 o 
   3  -7   2       13.13       13.98      1.53 o 
   4  -7   2        0.04        0.66      0.55 o 
   5  -7   2        0.37       -0.72      0.95 o 
   6  -7   2        3.71        5.75      1.38 o 
   7  -7   2       39.47       44.04      3.41 o 
  -4  -6   2        0.97        0.79      1.06 o 
  -3  -6   2       27.74       23.84      2.37 o 
  -2  -6   2       42.35       41.07      2.90 o 
  -1  -6   2       13.38       11.47      1.70 o 
   0  -6   2       16.97       17.97      1.40 o 
   1  -6   2        5.36        2.80      0.93 o 
   2  -6   2        4.16        3.97      0.95 o 
   3  -6   2       77.16       87.01      3.41 o 
   4  -6   2       57.18       52.27      2.74 o 
   5  -6   2        0.01        1.08      0.76 o 
   6  -6   2        0.15       -1.10      1.10 o 
   7  -6   2        0.13       -0.74      1.44 o 
  -5  -5   2        4.65        3.92      1.61 o 
  -4  -5   2        0.02        1.38      0.89 o 
  -3  -5   2       46.75       46.01      3.03 o 
  -2  -5   2        0.96        1.34      0.89 o 
  -1  -5   2        2.98        3.61      0.87 o 
   0  -5   2       78.82       79.76      2.08 o 
   1  -5   2        0.33        0.42      0.61 o 
   2  -5   2       30.41       30.40      1.85 o 
   3  -5   2      213.93      238.01      5.22 o 
   4  -5   2       38.01       40.05      2.25 o 
   5  -5   2        1.56        2.52      0.64 o 
   6  -5   2        0.23        0.91      0.83 o 
   7  -5   2        0.04       -1.14      1.14 o 
  -5  -4   2        0.13        0.91      0.74 o 
  -4  -4   2       63.20       54.59      3.46 o 
  -3  -4   2        4.56        3.54      0.78 o 
  -2  -4   2       11.11       11.47      1.25 o 
  -1  -4   2        0.05        0.32      0.44 o 
   0  -4   2      102.71      113.80      2.20 o 
   1  -4   2       67.28       66.26      2.33 o 
   2  -4   2      241.19      264.79      4.73 o 
   3  -4   2        3.17        3.88      0.76 o 
   4  -4   2        0.26        1.19      0.55 o 
   5  -4   2       27.81       29.48      2.08 o 
   6  -4   2       13.76       15.52      1.91 o 
   7  -4   2        4.24        4.88      1.63 o 
  -6  -3   2        0.12        0.78      1.12 o 
  -5  -3   2       42.14       37.85      2.67 o 
  -4  -3   2        6.88        8.68      1.38 o 
  -3  -3   2        6.66        5.71      0.95 o 
  -2  -3   2        0.05        0.40      0.47 o 
  -1  -3   2      286.33      292.68      4.43 o 
   0  -3   2      741.23      748.14      4.63 o 
   1  -3   2      108.34      107.38      2.54 o 
   2  -3   2      123.27      111.12      2.84 o 
   3  -3   2        0.51        1.08      0.34 o 
   4  -3   2      180.76      205.48      4.85 o 
   5  -3   2        0.20        0.74      0.74 o 
   6  -3   2        0.89        1.06      1.12 o 
   7  -3   2        1.77        0.93      1.27 o 
  -7  -2   2        1.02        0.00      1.25 o 
  -6  -2   2        0.30       -0.51      1.15 o 
  -5  -2   2       12.23       14.00      1.72 o 
  -4  -2   2       36.03       38.25      2.44 o 
  -3  -2   2      293.78      339.88      5.64 o 
  -2  -2   2       22.40       20.12      1.34 o 
  -1  -2   2       11.78       11.30      0.79 o 
   0  -2   2      908.28      890.07      4.29 o 
   1  -2   2      312.65      312.37      3.84 o 
   2  -2   2      221.78      235.68      3.86 o 
   3  -2   2       10.38        8.74      0.95 o 
   4  -2   2       18.93       24.16      1.82 o 
   5  -2   2       17.32       18.11      1.80 o 
   6  -2   2        8.81        6.15      1.63 o 
   7  -2   2        0.60        1.55      0.87 o 
  -7  -1   2        4.31        3.99      1.65 o 
  -6  -1   2        3.52        5.39      1.36 o 
  -5  -1   2        0.04        1.23      0.64 o 
  -4  -1   2       43.41       44.60      2.39 o 
  -3  -1   2      965.11     1061.29      9.00 o 
  -2  -1   2       87.86        0.30      0.38 o 
  -1  -1   2      371.20      327.68      3.51 o 
   0  -1   2      295.84      265.86      2.02 o 
   1  -1   2       52.91       47.33      1.42 o 
   2  -1   2      873.61      947.96      7.71 o 
   3  -1   2        5.50        6.66      1.10 o 
   4  -1   2       13.26       11.30      1.34 o 
   5  -1   2        1.91        1.61      1.19 o 
   6  -1   2        1.02       -0.51      1.04 o 
   7  -1   2        0.00       -1.31      1.31 o 
  -7   0   2       17.74       17.10      2.10 o 
  -6   0   2        1.63        1.82      0.98 o 
  -5   0   2        5.27        7.30      1.25 o 
  -4   0   2      214.59      234.97      4.90 o 
  -3   0   2      166.10      186.65      3.63 o 
  -2   0   2      527.84      580.08      5.01 o 
  -1   0   2       70.09       73.75      1.52 o 
   0   0   2      141.19      141.28      1.48 o 
   1   0   2       28.83       29.61      1.21 o 
   2   0   2      479.30      530.41      6.13 o 
   3   0   2        2.63        3.03      0.64 o 
   4   0   2       13.51       13.07      1.51 o 
   5   0   2       10.37        7.32      1.72 o 
   6   0   2       11.71        9.78      1.66 o 
  -8   1   2        2.23        1.19      1.63 o 
  -7   1   2        3.41        4.39      1.46 o 
  -6   1   2        0.45        0.64      0.89 o 
  -5   1   2       29.19       30.62      2.14 o 
  -4   1   2        5.84        5.34      0.81 o 
  -3   1   2       28.71       35.12      1.46 o 
  -2   1   2     7042.97     7220.04     77.82 o 
  -1   1   2       15.84       12.87      0.70 o 
   0   1   2      970.83      943.45     37.55 o 
   1   1   2      207.91      178.78      3.44 o 
   2   1   2       13.84       14.59      1.25 o 
   3   1   2        2.81        2.14      1.00 o 
   4   1   2       66.18       59.60      3.33 o 
   5   1   2        5.77        6.62      1.48 o 
   6   1   2        0.04        1.99      0.93 o 
  -8   2   2        0.33       -1.32      1.38 o 
  -7   2   2       30.58       33.15      2.54 o 
  -6   2   2        0.00       -0.38      0.78 o 
  -5   2   2        4.71        4.50      0.81 o 
  -4   2   2       54.32       62.39      2.27 o 
  -3   2   2       67.25       73.98      2.18 o 
  -2   2   2     7227.51     7583.30     85.59 o 
  -1   2   2       86.29       77.86      2.01 o 
   0   2   2       74.92       70.65      1.52 o 
   1   2   2       95.66       92.08      2.79 o 
   2   2   2        1.72        0.55      0.45 o 
   3   2   2      587.98      614.23      8.91 o 
   4   2   2       22.14       20.97      2.16 o 
   5   2   2        2.89        3.42      1.34 o 
  -8   3   2        0.28       -1.32      1.32 o 
  -7   3   2        8.12       10.16      1.61 o 
  -6   3   2        9.07        8.25      1.31 o 
  -5   3   2       14.50       16.71      1.51 o 
  -4   3   2     1082.00     1277.23     10.55 o 
  -3   3   2      163.75      174.54      3.55 o 
  -2   3   2      196.79      197.11      3.59 o 
  -1   3   2        1.16        0.91      0.45 o 
   0   3   2        9.96       10.05      0.74 o 
   1   3   2      150.79      137.63      3.94 o 
   2   3   2        1.53        2.76      1.12 o 
   3   3   2      315.40      328.54      7.42 o 
   4   3   2        0.50       -0.17      1.21 o 
   5   3   2        0.39        0.61      0.78 o 
  -8   4   2        5.92        4.48      1.70 o 
  -7   4   2       11.12       11.30      1.87 o 
  -6   4   2       30.07       34.58      2.27 o 
  -5   4   2        0.00        0.09      0.72 o 
  -4   4   2     1104.07     1203.75     10.96 o 
  -3   4   2      146.00      139.67      3.53 o 
  -2   4   2        2.45        1.91      0.64 o 
  -1   4   2       43.45       40.10      2.03 o 
   0   4   2        0.09        0.42      0.35 o 
   1   4   2        7.52        8.27      1.32 o 
   2   4   2        0.68        1.44      1.10 o 
   3   4   2        3.88        3.97      1.04 o 
   4   4   2        0.11        2.29      0.93 o 
  -8   5   2       37.08       34.01      3.12 o 
  -7   5   2        5.30        5.16      1.38 o 
  -6   5   2        6.89        6.17      1.31 o 
  -5   5   2        3.72        3.42      1.12 o 
  -4   5   2       59.86       56.57      2.57 o 
  -3   5   2       92.55       94.24      3.30 o 
  -2   5   2      336.82      309.46      5.72 o 
  -1   5   2        5.49        6.55      1.08 o 
   0   5   2        8.30        9.42      0.92 o 
   1   5   2       17.48       17.35      1.91 o 
   2   5   2        0.51       -1.12      1.12 o 
   3   5   2        0.54       -0.38      1.17 o 
  -8   6   2       35.13       26.53      2.95 o 
  -7   6   2        0.40       -0.15      1.02 o 
  -6   6   2        4.29        3.99      1.21 o 
  -5   6   2       12.97       11.66      1.59 o 
  -4   6   2       16.83       14.02      1.48 o 
  -3   6   2      235.21      236.59      5.62 o 
  -2   6   2       39.32       39.65      2.52 o 
  -1   6   2        1.30        1.10      0.70 o 
   0   6   2        0.16        0.39      1.02 o 
   1   6   2        8.37        7.53      1.44 o 
   2   6   2        0.13        1.82      1.15 o 
  -8   7   2        8.62        7.49      1.85 o 
  -7   7   2        7.73        9.63      1.82 o 
  -6   7   2       13.74       11.47      1.72 o 
  -5   7   2        0.39        0.28      0.78 o 
  -4   7   2       11.59       11.84      1.61 o 
  -3   7   2       43.60       40.92      2.67 o 
  -2   7   2        8.78        6.66      1.38 o 
  -1   7   2        2.87        4.41      0.95 o 
   0   7   2        0.16       -0.09      0.69 o 
   1   7   2        0.79        0.38      1.14 o 
  -8   8   2        0.86        1.02      1.10 o 
  -7   8   2       13.02       10.78      1.84 o 
  -6   8   2        7.09        7.53      1.76 o 
  -5   8   2        3.16        3.31      1.12 o 
  -4   8   2        0.10       -0.89      0.89 o 
  -3   8   2        0.03       -0.47      0.96 o 
  -2   8   2        4.44        2.74      1.53 o 
  -1   8   2       27.55       19.91      2.61 o 
   0   8   2        0.38        0.00      0.71 o 
  -7   9   2        4.22        2.61      1.49 o 
  -6   9   2        1.94        1.31      1.31 o 
  -5   9   2        0.02        2.16      0.89 o 
  -4   9   2        4.21        5.51      1.51 o 
  -3   9   2        0.01       -0.72      1.12 o 
  -2   9   2       23.59       19.64      2.48 o 
  -1   9   2        1.46        3.90      1.15 o 
  -5  10   2        0.19        1.44      1.44 o 
  -4  10   2        0.15        0.83      1.08 o 
   1 -10   3        2.51        2.08      1.31 o 
   2 -10   3        0.09        1.59      1.02 o 
   3 -10   3        2.41        2.93      1.48 o 
   4 -10   3        4.35        2.97      1.57 o 
   5 -10   3        1.60        3.50      1.21 o 
  -1  -9   3        0.98        2.29      1.23 o 
   0  -9   3        0.88        0.38      0.80 o 
   1  -9   3        3.99        6.05      1.55 o 
   2  -9   3       54.16       53.81      3.60 o 
   3  -9   3        3.23        1.87      1.55 o 
   4  -9   3        5.78        7.34      1.49 o 
   5  -9   3        0.41        0.55      0.96 o 
   6  -9   3        0.64        0.21      1.40 o 
  -2  -8   3        2.44        5.75      1.53 o 
  -1  -8   3        0.01       -0.89      1.17 o 
   0  -8   3        7.57        8.21      1.15 o 
   1  -8   3      233.48      221.05      6.58 o 
   2  -8   3       23.73       22.46      2.31 o 
   3  -8   3        0.13       -0.74      0.83 o 
   4  -8   3        0.88        0.62      1.06 o 
   5  -8   3        0.62        1.17      1.02 o 
   6  -8   3        1.82        1.68      1.32 o 
   7  -8   3       90.27       95.40      5.21 o 
  -3  -7   3        0.58        0.78      1.40 o 
  -2  -7   3        4.97        6.77      1.36 o 
  -1  -7   3       20.06       17.09      1.95 o 
   0  -7   3       79.02       78.65      2.85 o 
   1  -7   3      213.75      208.55      5.86 o 
   2  -7   3       13.22       10.14      1.49 o 
   3  -7   3       24.97       25.04      2.21 o 
   4  -7   3        2.47        4.03      1.06 o 
   5  -7   3        0.91        0.30      1.21 o 
   6  -7   3       29.73       32.47      2.97 o 
   7  -7   3       35.42       26.27      3.43 o 
  -4  -6   3        1.54        1.74      1.12 o 
  -3  -6   3        7.26        6.47      1.49 o 
  -2  -6   3        2.31        2.72      1.23 o 
  -1  -6   3       29.76       25.81      2.04 o 
   0  -6   3      114.80      111.93      6.73 o 
   1  -6   3        1.19        0.44      0.62 o 
   2  -6   3        7.03        6.09      1.10 o 
   3  -6   3       93.02       99.51      3.84 o 
   4  -6   3       75.94       70.55      3.37 o 
   5  -6   3        1.02       -0.28      0.98 o 
   6  -6   3       28.13       28.52      2.67 o 
   7  -6   3        0.08        0.59      1.02 o 
  -5  -5   3        0.04        0.19      1.21 o 
  -4  -5   3       38.75       42.49      3.10 o 
  -3  -5   3       19.13       21.50      2.01 o 
  -2  -5   3        4.01        3.35      0.96 o 
  -1  -5   3        1.47        1.65      0.79 o 
   0  -5   3        2.79        2.62      0.56 o 
   1  -5   3       70.53       57.78      2.50 o 
   2  -5   3      335.20      349.15      5.89 o 
   3  -5   3       31.00       28.77      1.93 o 
   4  -5   3       19.36       21.29      1.80 o 
   5  -5   3        0.60        2.61      0.96 o 
   6  -5   3        0.45        1.95      0.89 o 
   7  -5   3        0.08        1.93      0.91 o 
  -6  -4   3        1.46        2.52      1.63 o 
  -5  -4   3       44.36       43.47      3.12 o 
  -4  -4   3       20.55       18.81      2.19 o 
  -3  -4   3       27.37       30.73      2.06 o 
  -2  -4   3       26.54       24.09      1.78 o 
  -1  -4   3       16.00       12.24      1.14 o 
   0  -4   3        1.89        1.68      0.43 o 
   1  -4   3      816.21      860.19      8.29 o 
   2  -4   3        0.66        1.19      0.61 o 
   3  -4   3       39.58       43.74      2.29 o 
   4  -4   3        5.05        4.33      1.06 o 
   5  -4   3        0.03        1.48      0.93 o 
   6  -4   3        8.86        9.72      1.82 o 
   7  -4   3        6.35        3.90      1.53 o 
  -6  -3   3        3.61        2.80      1.32 o 
  -5  -3   3        0.15       -0.61      1.15 o 
  -4  -3   3       40.08       36.51      2.54 o 
  -3  -3   3       14.88       13.28      1.42 o 
  -2  -3   3       70.20       65.00      2.59 o 
  -1  -3   3        0.71        1.21      0.51 o 
   0  -3   3      221.57      218.91      4.82 o 
   1  -3   3      769.37      780.56      7.16 o 
   2  -3   3      164.00      170.66      3.79 o 
   3  -3   3       21.19       25.17      1.70 o 
   4  -3   3        2.06       -0.11      0.64 o 
   5  -3   3       36.41       34.54      2.50 o 
   6  -3   3        2.38        3.80      1.46 o 
   7  -3   3        0.11       -0.61      1.34 o 
  -7  -2   3        0.92        0.81      1.29 o 
  -6  -2   3       24.28       24.60      2.44 o 
  -5  -2   3        0.88        1.48      0.87 o 
  -4  -2   3       52.59       56.43      2.76 o 
  -3  -2   3      174.27      191.49      4.48 o 
  -2  -2   3      105.48       95.73      2.77 o 
  -1  -2   3        0.44        0.15      0.30 o 
   0  -2   3      262.08      242.87      5.93 o 
   1  -2   3      902.59      860.25      7.12 o 
   2  -2   3       62.16       54.28      2.18 o 
   3  -2   3        8.05        9.31      1.06 o 
   4  -2   3       22.24       23.29      2.01 o 
   5  -2   3        2.32        0.98      1.19 o 
   6  -2   3       22.59       16.24      2.23 o 
   7  -2   3        0.30       -0.83      1.40 o 
  -7  -1   3        5.95        4.60      1.44 o 
  -6  -1   3        2.38        3.90      1.00 o 
  -5  -1   3        0.73       -0.11      0.87 o 
  -4  -1   3        5.82        6.30      1.29 o 
  -3  -1   3      142.76      137.67      3.45 o 
  -2  -1   3       33.48       37.07      1.55 o 
  -1  -1   3      139.75      131.52      2.54 o 
   0  -1   3      373.65      382.83      7.00 o 
   1  -1   3       64.46       -0.21      0.34 o 
   2  -1   3     1932.13     1996.72     12.59 o 
   3  -1   3       10.93       10.29      1.08 o 
   4  -1   3        0.16        0.00      0.66 o 
   5  -1   3        3.26        1.80      1.21 o 
   6  -1   3        2.60        4.03      1.66 o 
  -8   0   3        1.00        1.85      1.55 o 
  -7   0   3        0.14       -0.68      0.96 o 
  -6   0   3        6.36        3.14      1.10 o 
  -5   0   3      619.04      686.47      9.04 o 
  -4   0   3       31.07       34.85      1.95 o 
  -3   0   3       16.23       18.75      1.23 o 
  -2   0   3      335.55      351.02      4.24 o 
  -1   0   3      199.79      191.79      2.95 o 
   0   0   3      268.47      237.19      3.21 o 
   1   0   3      145.98      128.39      3.06 o 
   2   0   3      209.95      228.28      4.71 o 
   3   0   3        9.18        5.34      1.12 o 
   4   0   3        0.04       -0.13      0.83 o 
   5   0   3        4.66        4.03      1.53 o 
   6   0   3        0.22        1.78      0.91 o 
  -8   1   3        0.00        0.00      1.25 o 
  -7   1   3       17.34       17.90      2.01 o 
  -6   1   3        6.00        5.87      1.49 o 
  -5   1   3      109.47      126.50      3.90 o 
  -4   1   3        2.90        5.11      0.74 o 
  -3   1   3       37.17       39.19      1.65 o 
  -2   1   3        1.79        5.05      0.66 o 
  -1   1   3      316.80      325.50      4.04 o 
   0   1   3     1489.33     1339.58     54.32 o 
   1   1   3       94.32       97.35      2.86 o 
   2   1   3       38.82       39.62      2.12 o 
   3   1   3        8.97        9.48      1.34 o 
   4   1   3        4.03        3.46      1.32 o 
   5   1   3       15.75       18.11      2.38 o 
  -8   2   3        4.09        3.50      1.57 o 
  -7   2   3        9.21        7.25      1.68 o 
  -6   2   3        1.18        2.57      0.70 o 
  -5   2   3        6.62        9.20      1.14 o 
  -4   2   3       86.60      115.17      3.20 o 
  -3   2   3       63.56       68.93      2.27 o 
  -2   2   3     1304.20     1378.98      9.20 o 
  -1   2   3      235.68      227.37      3.84 o 
   0   2   3       50.43       50.55      1.45 o 
   1   2   3        0.91        1.34      0.40 o 
   2   2   3       11.85       10.71      1.32 o 
   3   2   3      258.42      239.56      6.32 o 
   4   2   3        2.51        0.00      1.32 o 
   5   2   3        0.03        0.00      1.17 o 
  -8   3   3        0.00       -0.53      1.19 o 
  -7   3   3        1.51        1.91      1.15 o 
  -6   3   3       28.26       30.09      2.16 o 
  -5   3   3       33.39       39.71      2.21 o 
  -4   3   3     3938.35     4311.48     83.32 o 
  -3   3   3       16.69       19.83      1.36 o 
  -2   3   3        0.02        0.13      0.57 o 
  -1   3   3      232.07      225.18      4.37 o 
   0   3   3      130.08      125.19      2.56 o 
   1   3   3       47.18       46.98      2.56 o 
   2   3   3      127.80      126.82      4.57 o 
   3   3   3        0.77        1.66      1.10 o 
   4   3   3        5.29        4.96      1.38 o 
  -9   4   3        0.44        0.62      1.31 o 
  -8   4   3        7.64       10.22      1.82 o 
  -7   4   3       35.78       39.52      2.82 o 
  -6   4   3        8.68        8.76      1.42 o 
  -5   4   3        0.04        0.95      1.00 o 
  -4   4   3     1021.85     1139.26     10.81 o 
  -3   4   3       19.62       22.18      1.55 o 
  -2   4   3       43.87       41.86      2.06 o 
  -1   4   3       12.98       13.15      1.38 o 
   0   4   3        9.39        6.86      1.50 o 
   1   4   3      490.71      503.99      8.37 o 
   2   4   3       55.61       57.03      3.27 o 
   3   4   3        6.41        5.22      1.53 o 
   4   4   3        2.12        3.54      1.42 o 
  -9   5   3        1.08        1.68      1.48 o 
  -8   5   3       11.40        9.78      1.76 o 
  -7   5   3       13.66       14.08      1.84 o 
  -6   5   3       21.48       24.56      2.08 o 
  -5   5   3        1.32        1.93      0.78 o 
  -4   5   3       10.11       12.18      1.25 o 
  -3   5   3       16.92       11.20      1.40 o 
  -2   5   3       76.54       62.68      2.94 o 
  -1   5   3       14.96       16.78      1.65 o 
   0   5   3        1.21        0.63      0.62 o 
   1   5   3       79.72       88.99      4.09 o 
   2   5   3        3.33        5.62      1.48 o 
   3   5   3       14.92       17.82      2.29 o 
  -8   6   3        0.37        1.65      1.15 o 
  -7   6   3        0.36        0.79      1.02 o 
  -6   6   3       56.37       56.98      3.26 o 
  -5   6   3        1.64        1.91      1.00 o 
  -4   6   3       23.98       23.86      2.06 o 
  -3   6   3      111.81      109.70      4.02 o 
  -2   6   3       11.19       10.90      1.53 o 
  -1   6   3       24.23       25.83      2.20 o 
   0   6   3        5.20        7.30      1.00 o 
   1   6   3       14.39       12.83      1.99 o 
   2   6   3        1.47        0.98      1.36 o 
  -8   7   3        9.39        9.02      1.99 o 
  -7   7   3       19.44       19.94      2.35 o 
  -6   7   3        2.82        2.93      1.08 o 
  -5   7   3        1.64        0.72      1.04 o 
  -4   7   3       25.50       26.04      2.29 o 
  -3   7   3       73.19       72.53      3.82 o 
  -2   7   3        1.46        1.61      1.06 o 
  -1   7   3        0.01       -0.78      0.78 o 
   0   7   3        1.11        0.76      1.06 o 
   1   7   3        2.05        3.59      1.38 o 
  -8   8   3        0.05        0.21      1.44 o 
  -7   8   3        0.76       -0.19      1.19 o 
  -6   8   3        0.01       -0.17      1.17 o 
  -5   8   3       38.03       38.55      2.90 o 
  -4   8   3       15.63       17.37      2.08 o 
  -3   8   3        1.03        0.17      1.21 o 
  -2   8   3        0.20        0.00      1.19 o 
  -1   8   3        2.24        3.56      1.23 o 
   0   8   3        0.37       -0.92      0.92 o 
  -7   9   3        2.05        2.65      1.42 o 
  -6   9   3        0.04        0.19      1.17 o 
  -5   9   3       17.31       20.32      2.42 o 
  -4   9   3        0.00        2.04      1.10 o 
  -3   9   3        1.54        5.16      1.44 o 
  -2   9   3        4.16        2.63      1.93 o 
   1 -10   4        4.26        6.05      1.34 o 
   2 -10   4        0.07        0.61      1.27 o 
   3 -10   4        0.27       -1.34      1.34 o 
   4 -10   4        1.29        2.04      1.29 o 
  -1  -9   4        0.49        1.85      1.38 o 
   0  -9   4        3.79        4.29      1.12 o 
   1  -9   4        0.66        0.91      1.31 o 
   2  -9   4        1.15        1.40      1.17 o 
   3  -9   4        3.03        1.23      1.57 o 
   4  -9   4        0.10       -1.10      1.48 o 
   5  -9   4       25.47       22.35      2.71 o 
  -2  -8   4        3.73        5.32      1.57 o 
  -1  -8   4        0.92        0.00      0.96 o 
   0  -8   4        6.13        6.27      0.99 o 
   1  -8   4       16.31       17.79      2.12 o 
   2  -8   4        4.47        4.26      1.21 o 
   3  -8   4        2.01        3.56      0.98 o 
   4  -8   4        0.02        0.00      1.19 o 
   5  -8   4        1.65        1.95      1.29 o 
   6  -8   4       17.33       18.37      2.25 o 
  -3  -7   4        0.29        0.19      0.96 o 
  -2  -7   4        5.73        5.73      1.21 o 
  -1  -7   4       59.54       61.10      3.54 o 
   0  -7   4      238.63      260.90      4.75 o 
   1  -7   4        4.11        4.24      1.17 o 
   2  -7   4        0.05       -0.66      0.79 o 
   3  -7   4        0.27        0.28      0.78 o 
   4  -7   4        2.96        0.89      1.10 o 
   5  -7   4       17.32       17.99      2.06 o 
   6  -7   4       53.27       59.35      3.69 o 
  -4  -6   4        0.21        0.00      1.04 o 
  -3  -6   4        0.39       -1.12      1.12 o 
  -2  -6   4        0.10        0.57      0.91 o 
  -1  -6   4      299.98      291.68      6.85 o 
   0  -6   4       62.75       65.75      2.17 o 
   1  -6   4        0.00       -0.68      0.78 o 
   2  -6   4       33.01       34.26      2.29 o 
   3  -6   4       25.25       26.38      2.20 o 
   4  -6   4        7.01        8.06      1.53 o 
   5  -6   4      250.46      257.93      7.30 o 
   6  -6   4       10.11       10.46      1.91 o 
  -5  -5   4        0.01        1.95      1.14 o 
  -4  -5   4        0.96       -0.49      1.17 o 
  -3  -5   4        7.59        7.61      1.34 o 
  -2  -5   4      120.11      117.80      4.26 o 
  -1  -5   4       72.62       68.60      3.07 o 
   0  -5   4        7.91        7.73      0.80 o 
   1  -5   4       74.55       70.22      2.95 o 
   2  -5   4       21.01       21.57      1.65 o 
   3  -5   4       41.61       43.84      2.48 o 
   4  -5   4       18.52       18.88      1.85 o 
   5  -5   4       41.38       44.36      2.88 o 
   6  -5   4        0.03        0.53      0.93 o 
   7  -5   4        0.01       -1.72      1.72 o 
  -6  -4   4        0.01       -0.42      1.48 o 
  -5  -4   4       11.26        7.38      1.89 o 
  -4  -4   4        0.19        0.72      0.68 o 
  -3  -4   4        3.10        3.73      1.06 o 
  -2  -4   4        0.71        1.84      0.70 o 
  -1  -4   4        3.69        3.73      0.72 o 
   0  -4   4       63.05       68.64      1.97 o 
   1  -4   4      224.92      252.75      5.05 o 
   2  -4   4        0.98        1.36      0.64 o 
   3  -4   4       26.56       25.06      1.91 o 
   4  -4   4        0.33       -0.13      0.91 o 
   5  -4   4        8.21        2.23      0.68 o 
   6  -4   4       19.91       20.09      2.25 o 
  -6  -3   4       29.70       33.02      2.80 o 
  -5  -3   4        0.90        1.21      0.93 o 
  -4  -3   4        2.77        2.23      1.00 o 
  -3  -3   4        8.20        6.75      1.06 o 
  -2  -3   4        4.08        2.04      0.66 o 
  -1  -3   4       20.44       19.02      1.38 o 
   0  -3   4      324.03      362.20      9.89 o 
   1  -3   4        4.68        5.68      0.93 o 
   2  -3   4        1.06        0.42      0.51 o 
   3  -3   4       30.25       28.16      2.06 o 
   4  -3   4        0.00       -0.62      0.76 o 
   5  -3   4        3.61        1.66      1.10 o 
   6  -3   4       38.47       42.26      3.24 o 
  -7  -2   4       21.75       22.95      2.76 o 
  -6  -2   4       11.93       15.36      2.10 o 
  -5  -2   4        7.53       11.11      1.46 o 
  -4  -2   4       31.13       29.28      1.99 o 
  -3  -2   4      123.37      132.71      3.79 o 
  -2  -2   4      246.20      265.79      4.54 o 
  -1  -2   4      481.43      520.75      5.90 o 
   0  -2   4      135.27      144.98      2.27 o 
   1  -2   4      129.89      132.06      3.34 o 
   2  -2   4       75.64       73.01      2.80 o 
   3  -2   4        2.51        2.27      0.87 o 
   4  -2   4        4.77        3.95      1.17 o 
   5  -2   4        0.06       -0.15      0.85 o 
   6  -2   4        0.08        1.14      1.14 o 
  -7  -1   4        0.27        2.71      1.04 o 
  -6  -1   4        2.03        3.56      0.89 o 
  -5  -1   4       18.06       18.34      1.89 o 
  -4  -1   4        4.50        3.84      0.93 o 
  -3  -1   4        0.78        0.61      0.55 o 
  -2  -1   4       37.28       46.99      1.89 o 
  -1  -1   4      122.97      117.06      2.79 o 
   0  -1   4      113.95      123.15      2.02 o 
   1  -1   4        0.08        1.25      0.45 o 
   2  -1   4       62.88       59.19      2.58 o 
   3  -1   4      177.97      176.06      4.93 o 
   4  -1   4        0.47       -1.06      1.06 o 
   5  -1   4        1.79        1.84      1.27 o 
   6  -1   4        0.01        0.21      1.32 o 
  -8   0   4        4.72        7.49      1.49 o 
  -7   0   4        1.18        2.50      1.04 o 
  -6   0   4        0.05       -0.13      0.87 o 
  -5   0   4       33.25       44.95      2.61 o 
  -4   0   4      238.04      251.06      5.09 o 
  -3   0   4       58.16       58.06      2.22 o 
  -2   0   4        3.24        3.46      0.64 o 
  -1   0   4       37.01       32.72      1.46 o 
   0   0   4      919.12      959.87      5.63 o 
   1   0   4      304.08      316.89      5.08 o 
   2   0   4       91.22       87.78      3.24 o 
   3   0   4        5.72        6.89      1.25 o 
   4   0   4        0.79        2.78      0.74 o 
   5   0   4        2.91        2.16      1.25 o 
  -8   1   4        0.20        0.38      1.08 o 
  -7   1   4        8.44        8.46      1.68 o 
  -6   1   4       14.99       11.26      1.68 o 
  -5   1   4       25.90       27.80      1.97 o 
  -4   1   4      268.87      299.84      5.41 o 
  -3   1   4       18.79       19.91      1.34 o 
  -2   1   4        0.86        0.96      0.45 o 
  -1   1   4        3.32        2.33      0.70 o 
   0   1   4     1304.71     1406.31      7.36 o 
   1   1   4        6.94        5.07      1.00 o 
   2   1   4        8.30        9.29      1.21 o 
   3   1   4        2.75        5.01      0.98 o 
   4   1   4        0.60        0.49      1.00 o 
   5   1   4        3.93        6.66      1.78 o 
  -8   2   4        0.00       -0.91      1.19 o 
  -7   2   4       47.26       52.81      3.24 o 
  -6   2   4       42.26       40.28      2.59 o 
  -5   2   4       14.38       15.38      1.51 o 
  -4   2   4        0.91        0.34      0.64 o 
  -3   2   4       28.21       29.89      1.61 o 
  -2   2   4        1.67        3.39      0.66 o 
  -1   2   4       38.81       45.00      2.01 o 
   0   2   4       49.96       56.46      3.11 o 
   1   2   4       38.56       28.54      1.97 o 
   2   2   4        7.00        7.81      1.27 o 
   3   2   4        0.63        0.00      0.89 o 
   4   2   4        8.93        8.10      1.68 o 
  -8   3   4        0.17       -1.34      1.34 o 
  -7   3   4       21.28       27.17      2.37 o 
  -6   3   4       68.17       71.57      3.39 o 
  -5   3   4       37.25       35.77      2.14 o 
  -4   3   4      405.73      460.11      6.89 o 
  -3   3   4      114.82      121.47      3.47 o 
  -2   3   4        7.05        6.22      0.93 o 
  -1   3   4      216.71      216.06      4.80 o 
   0   3   4       38.04       34.32      1.56 o 
   1   3   4      103.50       93.59      3.79 o 
   2   3   4       21.80       17.03      2.04 o 
   3   3   4        8.02        9.46      1.87 o 
   4   3   4        2.78        3.84      1.49 o 
  -9   4   4        0.01       -0.62      1.08 o 
  -8   4   4        5.31        6.34      1.61 o 
  -7   4   4        5.37        7.59      1.34 o 
  -6   4   4      149.80      150.37      4.87 o 
  -5   4   4       46.87       49.06      2.69 o 
  -4   4   4       28.47       29.64      1.97 o 
  -3   4   4       24.46       29.90      1.95 o 
  -2   4   4       90.17       91.05      3.30 o 
  -1   4   4        0.19        0.51      0.61 o 
   0   4   4        0.63       -0.65      0.65 o 
   1   4   4      444.17      470.39      8.48 o 
   2   4   4        5.61        8.61      1.36 o 
   3   4   4        1.03        1.93      0.91 o 
  -9   5   4        0.00        1.25      1.34 o 
  -8   5   4        4.19        1.44      1.40 o 
  -7   5   4        3.28        3.99      1.32 o 
  -6   5   4     1383.10     1390.90     14.97 o 
  -5   5   4       51.41       55.71      2.84 o 
  -4   5   4        5.75        4.92      1.04 o 
  -3   5   4        0.55        0.66      0.70 o 
  -2   5   4        4.19        4.09      1.00 o 
  -1   5   4        4.37        4.33      0.91 o 
   0   5   4       64.07       76.18      2.67 o 
   1   5   4        0.15        0.17      1.06 o 
   2   5   4        0.08        1.87      0.89 o 
  -8   6   4       11.62       11.64      1.72 o 
  -7   6   4        0.82        0.64      1.17 o 
  -6   6   4       78.33       81.03      3.96 o 
  -5   6   4        0.07       -0.40      0.89 o 
  -4   6   4        8.84        9.74      1.44 o 
  -3   6   4        7.94        5.92      1.44 o 
  -2   6   4        2.84        3.37      1.10 o 
  -1   6   4      223.99      225.99      6.54 o 
   0   6   4       19.60       19.47      1.59 o 
   1   6   4        0.55        3.20      1.00 o 
  -8   7   4       14.10       10.50      2.29 o 
  -7   7   4        2.85        1.57      1.32 o 
  -6   7   4       17.05       17.46      1.93 o 
  -5   7   4       26.84       30.71      2.65 o 
  -4   7   4       17.30       17.62      2.01 o 
  -3   7   4       32.37       33.76      2.61 o 
  -2   7   4       14.35       15.74      1.85 o 
  -1   7   4        4.58        6.22      1.59 o 
   0   7   4        2.94        4.24      0.92 o 
  -8   8   4        0.00        0.21      1.15 o 
  -7   8   4        1.54        2.67      1.27 o 
  -6   8   4       10.53        8.02      1.72 o 
  -5   8   4       65.67       61.24      3.67 o 
  -4   8   4        0.56       -0.51      1.15 o 
  -3   8   4        0.44        1.59      0.91 o 
  -2   8   4        0.01       -0.74      1.06 o 
  -1   8   4        5.88        6.47      1.66 o 
  -7   9   4        0.47        0.62      1.31 o 
  -6   9   4       14.07       12.41      2.04 o 
  -5   9   4        2.44        1.97      1.25 o 
  -4   9   4        1.87        3.16      1.25 o 
  -3   9   4        0.84        2.04      1.19 o 
   2 -10   5        0.32       -1.59      1.59 o 
   3 -10   5        0.09        0.83      1.10 o 
  -1  -9   5        0.05        1.46      1.15 o 
   0  -9   5        0.50        1.06      0.95 o 
   1  -9   5        6.43        7.42      1.61 o 
   2  -9   5        1.45        3.10      1.25 o 
   3  -9   5       29.08       31.71      3.18 o 
   4  -9   5       30.81       36.73      3.01 o 
   5  -9   5        0.66        1.23      1.14 o 
  -2  -8   5        5.60        6.72      1.85 o 
  -1  -8   5       13.33       17.27      2.25 o 
   0  -8   5        0.92        1.32      0.84 o 
   1  -8   5        6.96        8.19      1.49 o 
   2  -8   5        1.38        0.15      1.12 o 
   3  -8   5       33.32       33.70      2.91 o 
   4  -8   5        1.35       -0.36      1.19 o 
   5  -8   5        0.76        0.38      1.42 o 
  -3  -7   5        2.65        0.96      1.40 o 
  -2  -7   5        0.49       -0.85      1.27 o 
  -1  -7   5       14.71       16.99      1.91 o 
   0  -7   5        6.07        7.37      1.03 o 
   1  -7   5        0.18        0.98      0.78 o 
   2  -7   5        9.14        9.14      1.49 o 
   3  -7   5        1.10        0.74      0.95 o 
   4  -7   5        7.83        8.99      1.63 o 
   5  -7   5       68.11       74.56      4.26 o 
   6  -7   5        0.12        1.00      1.38 o 
  -4  -6   5        0.04       -0.19      1.02 o 
  -3  -6   5        1.85        3.65      0.87 o 
  -2  -6   5       14.26       18.28      1.89 o 
  -1  -6   5      185.99      185.33      5.57 o 
   0  -6   5        1.08        1.11      0.61 o 
   1  -6   5       23.64       24.51      2.23 o 
   2  -6   5       19.22       18.24      1.89 o 
   3  -6   5        3.23        2.55      0.95 o 
   4  -6   5       46.16       48.59      3.14 o 
   5  -6   5       94.02       99.86      4.68 o 
   6  -6   5        0.76        1.78      1.23 o 
  -5  -5   5        0.67        0.38      1.19 o 
  -4  -5   5        0.10        1.17      0.72 o 
  -3  -5   5       22.90       24.90      2.33 o 
  -2  -5   5      319.26      326.78      7.18 o 
  -1  -5   5       28.47       27.63      2.06 o 
   0  -5   5       52.20       55.82      3.29 o 
   1  -5   5       54.25       52.59      2.63 o 
   2  -5   5        0.17       -0.11      0.47 o 
   3  -5   5       38.73       41.94      2.65 o 
   4  -5   5      122.70      126.44      4.85 o 
   5  -5   5        3.95        4.98      1.42 o 
   6  -5   5        0.04       -1.25      1.25 o 
  -6  -4   5        0.26        0.40      1.25 o 
  -5  -4   5        0.99        1.38      0.96 o 
  -4  -4   5        3.60        3.92      1.31 o 
  -3  -4   5      263.31      258.96      6.30 o 
  -2  -4   5       84.60       92.70      3.54 o 
  -1  -4   5        4.72        6.38      1.12 o 
   0  -4   5        1.87        2.03      0.53 o 
   1  -4   5       10.67       14.93      1.40 o 
   2  -4   5      129.80      123.32      4.02 o 
   3  -4   5       90.97      100.49      3.92 o 
   4  -4   5       18.94       17.92      2.10 o 
   5  -4   5        0.04       -0.32      0.96 o 
   6  -4   5        0.73       -0.40      1.25 o 
  -6  -3   5       11.23       10.52      1.97 o 
  -5  -3   5       22.42       23.22      2.31 o 
  -4  -3   5        8.89        8.63      1.48 o 
  -3  -3   5        1.20        2.02      0.87 o 
  -2  -3   5       27.64       30.51      1.87 o 
  -1  -3   5      150.89      173.43      4.23 o 
   0  -3   5       43.15       47.39      1.56 o 
   1  -3   5       19.09       19.76      1.51 o 
   2  -3   5        1.26        3.20      0.79 o 
   3  -3   5        8.54        8.14      1.27 o 
   4  -3   5        2.37        2.54      1.14 o 
   5  -3   5        0.01        1.85      0.57 o 
   6  -3   5        4.13        4.62      1.63 o 
  -7  -2   5        7.67        8.84      2.01 o 
  -6  -2   5        0.94       -1.25      1.25 o 
  -5  -2   5        8.90        6.64      1.42 o 
  -4  -2   5        4.88        2.80      0.91 o 
  -3  -2   5      124.97      129.82      3.92 o 
  -2  -2   5      221.61      247.58      4.95 o 
  -1  -2   5     1079.56     1161.16      9.78 o 
   0  -2   5       19.10       16.60      0.90 o 
   1  -2   5       44.98       40.53      2.23 o 
   2  -2   5       31.85       35.01      2.14 o 
   3  -2   5        0.08       -0.36      0.81 o 
   4  -2   5       12.94        9.01      1.93 o 
   5  -2   5        4.21        3.50      1.38 o 
   6  -2   5        2.18        1.48      1.38 o 
  -7  -1   5        0.00        0.91      1.23 o 
  -6  -1   5        1.71        2.54      0.89 o 
  -5  -1   5        0.00        0.00      0.66 o 
  -4  -1   5        0.35       -0.09      0.70 o 
  -3  -1   5        4.81        6.07      0.91 o 
  -2  -1   5       88.81       86.57      2.82 o 
  -1  -1   5        1.48        1.55      0.53 o 
   0  -1   5      120.79      115.12      2.26 o 
   1  -1   5        1.64        1.99      0.79 o 
   2  -1   5        9.86        7.19      1.21 o 
   3  -1   5        7.13        4.94      1.17 o 
   4  -1   5       42.79       38.29      2.76 o 
   5  -1   5        2.39        1.12      1.29 o 
  -8   0   5        2.67        3.42      1.29 o 
  -7   0   5        6.93        8.85      1.63 o 
  -6   0   5        6.93        9.12      1.48 o 
  -5   0   5        0.04       -0.74      0.74 o 
  -4   0   5       25.05       21.12      1.65 o 
  -3   0   5      247.36      279.58      5.15 o 
  -2   0   5       83.99       75.18      2.60 o 
  -1   0   5       42.86       37.24      1.84 o 
   0   0   5        7.34       13.03      1.06 o 
   1   0   5       80.65       83.30      3.11 o 
   2   0   5       10.19        9.12      1.29 o 
   3   0   5        0.92        0.42      0.72 o 
   4   0   5        0.07       -1.14      1.14 o 
   5   0   5        0.19        1.19      1.10 o 
  -8   1   5        0.83        1.51      1.27 o 
  -7   1   5       27.84       24.81      2.76 o 
  -6   1   5        0.13       -0.95      0.95 o 
  -5   1   5       41.21       46.45      2.54 o 
  -4   1   5        1.94        1.72      0.72 o 
  -3   1   5        7.28        8.97      1.06 o 
  -2   1   5        5.40        6.77      0.79 o 
  -1   1   5       39.45       38.92      1.99 o 
   0   1   5      134.13      143.89      2.94 o 
   1   1   5        6.13        8.29      1.31 o 
   2   1   5        7.20        7.61      1.31 o 
   3   1   5        4.81        3.61      1.23 o 
   4   1   5        3.15        3.27      1.25 o 
  -8   2   5        2.86        2.01      1.25 o 
  -7   2   5      145.78      162.81      5.53 o 
  -6   2   5       10.11       12.00      1.70 o 
  -5   2   5        0.01       -0.53      0.76 o 
  -4   2   5        6.50        6.49      1.06 o 
  -3   2   5       21.79       20.84      1.61 o 
  -2   2   5      286.71      280.21      5.34 o 
  -1   2   5       10.49       10.63      1.29 o 
   0   2   5       19.81       18.50      1.12 o 
   1   2   5        7.87        7.30      1.27 o 
   2   2   5        0.01        0.98      0.51 o 
   3   2   5        0.33        0.66      1.14 o 
   4   2   5        1.22        0.40      1.32 o 
  -8   3   5        7.49        4.82      1.55 o 
  -7   3   5        2.13        1.06      1.23 o 
  -6   3   5        0.73        1.80      1.06 o 
  -5   3   5       39.34       45.27      2.44 o 
  -4   3   5      123.01      130.43      3.92 o 
  -3   3   5       20.65       17.69      1.40 o 
  -2   3   5      801.03      802.18      9.11 o 
  -1   3   5      131.83      124.53      3.92 o 
   0   3   5       28.97       30.61      1.53 o 
   1   3   5       16.11       14.85      1.76 o 
   2   3   5        7.79        8.14      1.38 o 
   3   3   5        0.09       -0.19      1.21 o 
  -9   4   5       11.41       12.11      2.44 o 
  -8   4   5        0.01       -1.06      1.23 o 
  -7   4   5        6.01        4.58      1.55 o 
  -6   4   5      202.07      220.55      5.92 o 
  -5   4   5       28.05       30.54      2.20 o 
  -4   4   5       28.08       32.44      2.04 o 
  -3   4   5        5.57        5.41      0.98 o 
  -2   4   5       23.14       24.45      1.89 o 
  -1   4   5        0.99        0.96      0.89 o 
   0   4   5       86.04       87.37      2.76 o 
   1   4   5        0.01       -1.10      1.10 o 
   2   4   5        5.49        4.35      1.53 o 
  -9   5   5        0.03        0.83      1.51 o 
  -8   5   5        0.34       -0.36      1.15 o 
  -7   5   5       19.97       17.96      2.27 o 
  -6   5   5      204.91      201.66      5.99 o 
  -5   5   5       36.24       36.24      2.63 o 
  -4   5   5        3.75        4.54      1.04 o 
  -3   5   5        1.51        2.57      0.64 o 
  -2   5   5       13.26       10.26      1.59 o 
  -1   5   5      383.41      387.38      8.19 o 
   0   5   5       49.99       51.97      2.40 o 
   1   5   5        4.25        4.84      1.42 o 
   2   5   5        0.55       -0.62      1.29 o 
  -8   6   5       81.94       67.70      4.05 o 
  -7   6   5       13.27       11.62      2.04 o 
  -6   6   5        4.55        3.67      1.19 o 
  -5   6   5        9.36        7.19      1.32 o 
  -4   6   5       13.78       11.31      1.55 o 
  -3   6   5        4.66        2.97      1.02 o 
  -2   6   5       16.14       17.98      2.19 o 
  -1   6   5      177.45      191.33      6.23 o 
   0   6   5        2.21        2.80      0.87 o 
   1   6   5        0.39        1.65      1.17 o 
  -8   7   5      147.85      128.57      5.76 o 
  -7   7   5        1.44        2.18      1.34 o 
  -6   7   5        0.27       -0.34      0.98 o 
  -5   7   5        1.69        2.42      1.00 o 
  -4   7   5        9.26       11.22      1.70 o 
  -3   7   5        3.42        5.92      1.46 o 
  -2   7   5       28.05       34.89      2.78 o 
  -1   7   5        0.48        0.57      1.10 o 
  -7   8   5        1.44        3.58      1.08 o 
  -6   8   5        9.41       11.28      1.66 o 
  -5   8   5        8.35        7.68      1.85 o 
  -4   8   5        0.19       -0.74      1.04 o 
  -3   8   5       13.74       10.46      1.87 o 
  -2   8   5        0.78       -1.53      1.53 o 
  -5   9   5        0.02       -0.83      1.29 o 
   0  -9   6        7.60       10.38      1.37 o 
   1  -9   6        1.67        3.67      1.65 o 
   2  -9   6        2.86        3.06      1.02 o 
   3  -9   6        5.47        2.93      1.40 o 
   4  -9   6        0.00       -1.15      1.15 o 
  -2  -8   6        0.55        1.21      0.98 o 
  -1  -8   6        5.21        4.45      1.36 o 
   0  -8   6        0.40       -0.44      0.87 o 
   1  -8   6        0.78       -0.17      1.00 o 
   2  -8   6       19.87       16.67      2.18 o 
   3  -8   6       23.24       22.21      2.40 o 
   4  -8   6        5.52        5.83      1.61 o 
   5  -8   6        4.67        3.90      1.44 o 
  -3  -7   6        5.63        6.81      1.70 o 
  -2  -7   6       11.94       14.70      1.91 o 
  -1  -7   6        2.32        2.57      1.15 o 
   0  -7   6       10.49       10.31      1.22 o 
   1  -7   6       12.94        8.36      1.72 o 
   2  -7   6        3.82        4.41      1.04 o 
   3  -7   6        6.30        6.28      1.49 o 
   4  -7   6        7.92        7.36      1.61 o 
   5  -7   6        0.01       -1.23      1.23 o 
  -4  -6   6        3.60        1.74      1.66 o 
  -3  -6   6        0.48        0.51      1.14 o 
  -2  -6   6       58.80       65.51      3.80 o 
  -1  -6   6       16.62       17.18      1.85 o 
   0  -6   6       10.45       11.70      1.20 o 
   1  -6   6       11.29        8.61      1.32 o 
   2  -6   6        3.39        4.54      1.04 o 
   3  -6   6        0.97        0.74      1.40 o 
   4  -6   6       14.73       19.39      2.08 o 
   5  -6   6        0.62        2.06      0.78 o 
  -5  -5   6        0.46       -0.19      1.25 o 
  -4  -5   6       12.03       12.35      2.12 o 
  -3  -5   6      205.19      189.51      6.24 o 
  -2  -5   6       64.16       69.23      3.46 o 
  -1  -5   6        0.89        0.36      0.62 o 
   0  -5   6        1.06        1.16      0.58 o 
   1  -5   6       11.54       12.87      1.59 o 
   2  -5   6        2.40        1.53      0.98 o 
   3  -5   6      293.26      295.43      7.25 o 
   4  -5   6        5.72        5.43      1.29 o 
   5  -5   6        4.14        4.79      1.23 o 
  -6  -4   6        0.02       -1.21      1.42 o 
  -5  -4   6        3.63        5.03      1.19 o 
  -4  -4   6       77.55       84.44      4.09 o 
  -3  -4   6      106.29      104.27      4.24 o 
  -2  -4   6        7.31        9.57      1.27 o 
  -1  -4   6       10.50       13.49      1.36 o 
   0  -4   6        0.51        1.26      0.49 o 
   1  -4   6       60.75       63.99      2.99 o 
   2  -4   6      300.08      295.61      6.72 o 
   3  -4   6      434.12      433.91      8.49 o 
   4  -4   6        0.00       -0.32      0.83 o 
   5  -4   6        1.21       -1.10      1.49 o 
  -6  -3   6        0.53        0.19      1.19 o 
  -5  -3   6       23.54       23.60      2.38 o 
  -4  -3   6      274.89      275.11      6.77 o 
  -3  -3   6        7.71        6.87      1.04 o 
  -2  -3   6       35.11       36.66      2.27 o 
  -1  -3   6        2.58        3.27      0.83 o 
   0  -3   6       91.24       93.01      2.40 o 
   1  -3   6        1.13        0.83      0.85 o 
   2  -3   6       61.72       56.81      2.99 o 
   3  -3   6        2.26        1.76      1.12 o 
   4  -3   6        7.61       11.81      1.53 o 
   5  -3   6        0.08        0.57      1.08 o 
  -7  -2   6        0.12       -1.32      1.32 o 
  -6  -2   6        0.10        0.66      0.89 o 
  -5  -2   6       12.23       15.40      1.76 o 
  -4  -2   6       15.36       14.72      1.68 o 
  -3  -2   6       16.07       17.88      1.42 o 
  -2  -2   6       29.62       30.28      1.93 o 
  -1  -2   6        0.65        2.31      0.76 o 
   0  -2   6       11.17        9.53      0.84 o 
   1  -2   6      125.36      119.95      4.00 o 
   2  -2   6       20.90       22.44      1.93 o 
   3  -2   6        7.63        5.43      1.25 o 
   4  -2   6       27.72       24.94      2.25 o 
   5  -2   6        0.08       -1.17      1.27 o 
  -7  -1   6        0.58       -1.08      1.08 o 
  -6  -1   6        2.44        2.74      1.25 o 
  -5  -1   6        2.04        0.51      0.87 o 
  -4  -1   6        0.00        0.23      0.62 o 
  -3  -1   6      116.21      138.55      4.07 o 
  -2  -1   6       95.45      104.10      3.39 o 
  -1  -1   6        6.84        6.57      0.95 o 
   0  -1   6        2.85        1.95      0.55 o 
   1  -1   6       48.32       46.45      2.56 o 
   2  -1   6        2.81        3.33      0.89 o 
   3  -1   6        0.11        0.74      0.87 o 
   4  -1   6       15.18       14.46      2.33 o 
   5  -1   6        0.00       -0.21      1.12 o 
  -8   0   6        0.20       -1.46      1.46 o 
  -7   0   6        0.36        1.19      1.12 o 
  -6   0   6       23.86       22.71      2.20 o 
  -5   0   6        7.36        6.26      1.25 o 
  -4   0   6        1.00        2.78      0.85 o 
  -3   0   6      393.90      437.10      6.66 o 
  -2   0   6       65.83       70.69      2.65 o 
  -1   0   6       52.79       50.85      2.35 o 
   0   0   6        8.13        7.35      0.70 o 
   1   0   6        1.64        2.01      0.91 o 
   2   0   6        5.21        3.18      1.02 o 
   3   0   6        1.08        1.10      1.02 o 
   4   0   6        0.00        0.57      0.72 o 
  -8   1   6        0.09       -1.23      1.23 o 
  -7   1   6        6.46        6.64      1.42 o 
  -6   1   6       22.98       24.60      2.20 o 
  -5   1   6       20.99       23.77      1.95 o 
  -4   1   6       54.29       55.38      2.75 o 
  -3   1   6        0.34        0.38      0.49 o 
  -2   1   6       14.50       15.18      1.36 o 
  -1   1   6       38.59       38.73      2.20 o 
   0   1   6       98.65       98.31      2.56 o 
   1   1   6       32.18       29.69      2.14 o 
   2   1   6        7.96        5.20      1.59 o 
   3   1   6        0.93        1.02      1.32 o 
   4   1   6        0.36       -1.40      1.40 o 
  -8   2   6        2.11        3.33      1.29 o 
  -7   2   6        4.23        3.61      1.38 o 
  -6   2   6       44.59       46.66      2.95 o 
  -5   2   6        2.57        3.84      0.93 o 
  -4   2   6       39.28       43.80      2.46 o 
  -3   2   6        5.36        4.71      0.96 o 
  -2   2   6      437.01      466.97      7.21 o 
  -1   2   6        1.80        1.15      0.78 o 
   0   2   6        0.05        0.99      1.06 o 
   1   2   6       13.77       13.43      1.78 o 
   2   2   6        0.16        1.12      0.89 o 
   3   2   6        0.13        0.00      1.23 o 
  -8   3   6        3.58        0.91      1.40 o 
  -7   3   6        0.06        0.95      1.02 o 
  -6   3   6       80.62       82.61      3.71 o 
  -5   3   6       30.70       26.19      2.31 o 
  -4   3   6        8.46        9.78      1.32 o 
  -3   3   6        1.68        1.61      0.93 o 
  -2   3   6       43.54       50.65      2.80 o 
  -1   3   6       31.82       30.89      2.48 o 
   0   3   6       19.61       21.36      2.96 o 
   1   3   6        0.01        1.55      0.81 o 
   2   3   6        1.06        0.00      1.17 o 
  -8   4   6        0.53        1.84      1.32 o 
  -7   4   6        6.34        8.31      1.78 o 
  -6   4   6        0.02       -1.14      1.19 o 
  -5   4   6        0.02        0.00      0.70 o 
  -4   4   6       93.74       95.92      3.84 o 
  -3   4   6       12.86       13.42      1.55 o 
  -2   4   6       17.49       15.01      1.78 o 
  -1   4   6        3.60        3.97      1.29 o 
   0   4   6        5.36        8.35      1.03 o 
   1   4   6        0.41       -1.12      1.12 o 
   2   4   6        0.00        1.21      1.12 o 
  -8   5   6        0.01        0.38      1.06 o 
  -7   5   6        3.72        5.83      1.29 o 
  -6   5   6        0.05       -0.45      1.08 o 
  -5   5   6        0.06        0.85      0.68 o 
  -4   5   6       56.89       52.55      3.07 o 
  -3   5   6        0.23        0.96      0.61 o 
  -2   5   6       15.01       15.36      1.97 o 
  -1   5   6       35.81       36.18      2.97 o 
   0   5   6        9.81        9.32      1.23 o 
   1   5   6        0.18       -0.79      1.32 o 
  -8   6   6      205.55      189.62      6.94 o 
  -7   6   6        0.04        0.17      0.98 o 
  -6   6   6       21.66       21.44      2.40 o 
  -5   6   6        0.89        1.10      1.02 o 
  -4   6   6        0.74        1.23      1.08 o 
  -3   6   6        1.30       -0.47      1.31 o 
  -2   6   6       44.30       42.75      3.29 o 
  -1   6   6       20.38       23.46      2.65 o 
   0   6   6        0.67        0.07      1.02 o 
  -8   7   6      168.92      160.55      6.52 o 
  -7   7   6        0.64        0.76      1.46 o 
  -6   7   6        0.03        1.80      1.06 o 
  -5   7   6        2.17        0.70      1.02 o 
  -4   7   6        0.72        1.23      0.96 o 
  -3   7   6      121.28      124.80      5.62 o 
  -2   7   6       21.10       16.92      2.61 o 
  -1   7   6        3.63        5.85      1.59 o 
  -7   8   6        2.04       -1.46      1.76 o 
  -6   8   6        0.03        2.19      1.08 o 
  -5   8   6        2.27        2.95      1.32 o 
  -4   8   6        1.68        1.00      1.53 o 
  -3   8   6       77.97       81.02      4.79 o 
   0  -9   7        1.15        1.84      1.04 o 
   1  -9   7        1.60        0.21      1.66 o 
   2  -9   7        0.10        0.00      1.21 o 
   3  -9   7        0.05        0.83      1.10 o 
  -2  -8   7        0.72        0.83      1.49 o 
  -1  -8   7        0.79        2.89      1.21 o 
   0  -8   7        0.00        0.74      0.72 o 
   1  -8   7        5.72        7.42      1.59 o 
   2  -8   7       15.60       12.81      1.99 o 
   3  -8   7        0.33        0.95      1.14 o 
   4  -8   7        2.31        3.88      1.44 o 
  -3  -7   7        0.64        0.79      1.27 o 
  -2  -7   7        0.08        0.36      1.21 o 
  -1  -7   7        2.38        2.21      0.85 o 
   0  -7   7        1.26        1.17      1.55 o 
   1  -7   7       56.34       46.94      3.39 o 
   2  -7   7       24.43       21.63      2.40 o 
   3  -7   7       10.73       14.47      2.01 o 
   4  -7   7        1.60        3.08      1.21 o 
  -4  -6   7        0.30        0.98      0.95 o 
  -3  -6   7       10.22        9.16      2.01 o 
  -2  -6   7        3.89        2.72      1.17 o 
  -1  -6   7        5.46        5.24      1.51 o 
   0  -6   7       27.70       27.08      1.61 o 
   1  -6   7       34.45       30.43      2.55 o 
   2  -6   7        2.79        3.06      1.15 o 
   3  -6   7        3.64        1.00      1.63 o 
   4  -6   7       11.62       14.89      2.08 o 
   5  -6   7        5.50        7.45      1.61 o 
  -5  -5   7        1.91        4.39      1.44 o 
  -4  -5   7        0.02       -0.17      0.95 o 
  -3  -5   7        0.10        0.00      0.93 o 
  -2  -5   7       36.26       38.82      2.86 o 
  -1  -5   7        1.19        1.87      0.61 o 
   0  -5   7        0.27        0.06      0.35 o 
   1  -5   7        0.10        2.16      0.72 o 
   2  -5   7       11.01       13.51      1.89 o 
   3  -5   7       23.73       27.31      2.42 o 
   4  -5   7        0.10       -0.89      1.10 o 
   5  -5   7        0.11       -1.31      1.31 o 
  -6  -4   7        0.18        0.21      1.36 o 
  -5  -4   7        4.17        5.73      1.34 o 
  -4  -4   7       94.90      112.23      4.83 o 
  -3  -4   7       22.02       23.94      2.16 o 
  -2  -4   7        7.07        8.34      1.46 o 
  -1  -4   7       15.12       16.22      1.63 o 
   0  -4   7       10.78       11.26      0.96 o 
   1  -4   7       54.74       45.79      2.88 o 
   2  -4   7       20.87       23.05      2.16 o 
   3  -4   7        5.58        6.38      1.48 o 
   4  -4   7        0.82       -0.36      1.12 o 
   5  -4   7        0.00        0.00      1.42 o 
  -6  -3   7        1.31        2.82      1.25 o 
  -5  -3   7      139.86      143.85      5.78 o 
  -4  -3   7       59.64       71.42      3.69 o 
  -3  -3   7        0.72        2.61      0.64 o 
  -2  -3   7        1.65        2.18      0.85 o 
  -1  -3   7        1.21        0.89      0.68 o 
   0  -3   7        6.39        7.74      1.24 o 
   1  -3   7      614.98      658.29      9.28 o 
   2  -3   7       33.94       34.97      2.57 o 
   3  -3   7        3.11        3.27      1.12 o 
   4  -3   7        7.34        3.97      1.70 o 
  -7  -2   7        4.62        5.22      1.72 o 
  -6  -2   7       41.74       50.42      3.39 o 
  -5  -2   7       92.67       99.43      4.41 o 
  -4  -2   7       19.92       20.49      1.93 o 
  -3  -2   7       31.31       31.47      2.12 o 
  -2  -2   7        5.92        5.75      1.12 o 
  -1  -2   7       33.64       39.67      2.48 o 
   0  -2   7       31.43       35.87      1.67 o 
   1  -2   7      138.62      136.05      4.47 o 
   2  -2   7       17.98       19.60      1.87 o 
   3  -2   7        8.30        8.65      1.57 o 
   4  -2   7        0.46        0.76      1.10 o 
  -7  -1   7        2.49       -0.57      1.48 o 
  -6  -1   7       40.90       48.68      3.37 o 
  -5  -1   7        1.51        3.42      0.76 o 
  -4  -1   7        9.63       12.56      1.42 o 
  -3  -1   7      182.04      196.99      5.16 o 
  -2  -1   7       85.28       79.41      3.35 o 
  -1  -1   7        6.16        6.96      0.96 o 
   0  -1   7       18.54       15.76      1.18 o 
   1  -1   7        0.06        0.38      0.57 o 
   2  -1   7        0.56        0.57      0.91 o 
   3  -1   7        4.19        5.03      1.23 o 
   4  -1   7        0.30        0.40      1.21 o 
  -8   0   7        0.56        1.65      1.17 o 
  -7   0   7        4.23        7.72      1.57 o 
  -6   0   7        0.78        0.61      0.95 o 
  -5   0   7       14.87       15.08      1.82 o 
  -4   0   7      124.35      124.08      4.36 o 
  -3   0   7       41.77       41.66      2.44 o 
  -2   0   7        3.29        2.78      0.78 o 
  -1   0   7       12.58       13.04      1.44 o 
   0   0   7        2.58        2.11      0.60 o 
   1   0   7        0.82        0.79      0.79 o 
   2   0   7       70.41       55.39      3.54 o 
   3   0   7        0.56        0.89      0.87 o 
  -8   1   7        0.00       -1.17      1.44 o 
  -7   1   7        0.33       -0.17      0.91 o 
  -6   1   7        0.33        1.31      0.83 o 
  -5   1   7      232.53      259.14      6.41 o 
  -4   1   7        5.54        4.24      1.23 o 
  -3   1   7       15.50       12.85      1.53 o 
  -2   1   7        3.13        2.59      0.91 o 
  -1   1   7        0.11       -0.23      0.91 o 
   0   1   7       41.01       44.32      1.90 o 
   1   1   7       26.65       22.71      2.18 o 
   2   1   7       24.62       20.32      2.38 o 
   3   1   7        0.96        1.17      1.06 o 
  -8   2   7        0.36        1.15      1.15 o 
  -7   2   7        0.56        1.32      1.02 o 
  -6   2   7       17.32       -0.28      0.98 o 
  -5   2   7      115.36      122.69      4.47 o 
  -4   2   7       22.74       23.41      1.84 o 
  -3   2   7       17.77       21.57      1.82 o 
  -2   2   7        2.31        1.40      0.81 o 
  -1   2   7       96.98      104.30      3.92 o 
   0   2   7        0.11       -0.38      1.04 o 
   1   2   7        6.82        8.55      1.68 o 
   2   2   7        2.92        1.48      1.38 o 
  -8   3   7        5.87        4.73      1.48 o 
  -7   3   7        0.25        0.49      1.04 o 
  -6   3   7        7.88        7.32      1.53 o 
  -5   3   7       57.52       60.10      3.20 o 
  -4   3   7        0.85        0.89      1.08 o 
  -3   3   7        1.99        2.72      0.95 o 
  -2   3   7        6.05        4.12      1.12 o 
  -1   3   7       10.71       13.51      1.70 o 
   0   3   7       28.23       29.59      1.84 o 
   1   3   7        0.07       -0.36      1.04 o 
   2   3   7        0.07       -0.81      1.25 o 
  -8   4   7        1.50       -0.19      1.38 o 
  -7   4   7        1.84        1.19      1.25 o 
  -6   4   7        0.00        0.61      0.89 o 
  -5   4   7        0.36        0.57      0.96 o 
  -4   4   7      320.30      302.02      7.23 o 
  -3   4   7        0.75        0.13      0.83 o 
  -2   4   7        0.14        0.59      0.68 o 
  -1   4   7        2.67        1.89      1.29 o 
   0   4   7        4.92        6.21      1.13 o 
   1   4   7        0.55        0.40      1.02 o 
  -8   5   7        0.20        1.57      1.21 o 
  -7   5   7        0.28        1.95      1.04 o 
  -6   5   7       15.27       13.51      1.91 o 
  -5   5   7        0.39        0.93      0.85 o 
  -4   5   7       44.50       41.03      2.88 o 
  -3   5   7        9.09        9.16      1.55 o 
  -2   5   7        0.22       -0.98      1.06 o 
  -1   5   7        5.23        6.41      1.51 o 
   0   5   7        0.75        0.65      0.83 o 
  -8   6   7       20.29       19.91      2.89 o 
  -7   6   7       14.56       14.30      2.33 o 
  -6   6   7       29.12       31.79      2.74 o 
  -5   6   7        2.18        2.72      1.15 o 
  -4   6   7        2.06        1.19      1.12 o 
  -3   6   7       14.06       14.40      2.27 o 
  -2   6   7        6.33       11.75      1.80 o 
  -1   6   7        8.71       10.14      2.01 o 
  -7   7   7        1.64        2.63      1.42 o 
  -6   7   7        2.90        1.36      1.36 o 
  -5   7   7        0.91        1.14      1.14 o 
  -4   7   7        2.74        2.88      1.29 o 
  -3   7   7      121.81      129.70      5.98 o 
  -1  -8   8        4.15        3.67      1.42 o 
   0  -8   8        0.07       -0.94      1.17 o 
   1  -8   8        2.40        3.31      1.42 o 
   2  -8   8        1.84        2.18      1.36 o 
   3  -8   8        1.62        4.16      1.48 o 
  -3  -7   8        0.00        0.00      1.02 o 
  -2  -7   8        2.80        3.65      1.49 o 
  -1  -7   8        0.59        0.36      1.12 o 
   0  -7   8        8.18        5.82      1.03 o 
   1  -7   8        0.21        0.53      0.81 o 
   2  -7   8        9.39        8.97      1.91 o 
   3  -7   8        0.05       -1.17      1.44 o 
  -4  -6   8        1.10        1.65      1.27 o 
  -3  -6   8        0.11       -0.55      1.32 o 
  -2  -6   8        3.40        3.59      1.48 o 
  -1  -6   8        7.43        8.95      1.38 o 
   0  -6   8       30.93       31.40      1.83 o 
   1  -6   8        0.63        0.81      0.96 o 
   2  -6   8        7.17        7.70      1.70 o 
   3  -6   8       10.84        9.61      2.06 o 
   4  -6   8        3.35        3.48      1.65 o 
  -5  -5   8        6.16       10.52      1.78 o 
  -4  -5   8        2.16        1.29      1.29 o 
  -3  -5   8        0.56        1.15      0.93 o 
  -2  -5   8        0.01       -0.30      1.04 o 
  -1  -5   8       68.77       73.53      3.69 o 
   0  -5   8       25.17       25.27      1.57 o 
   1  -5   8        5.23        4.56      1.40 o 
   2  -5   8       18.35       19.68      2.12 o 
   3  -5   8        8.49        6.81      1.66 o 
   4  -5   8        0.08       -0.61      1.04 o 
  -5  -4   8        0.69        0.00      1.21 o 
  -4  -4   8        2.71        2.65      1.55 o 
  -3  -4   8        7.60        6.58      1.29 o 
  -2  -4   8        0.23        0.42      0.87 o 
  -1  -4   8       50.51       49.76      3.09 o 
   0  -4   8        7.14        6.38      0.88 o 
   1  -4   8       10.80       10.27      1.68 o 
   2  -4   8        3.05        3.63      1.27 o 
   3  -4   8        4.51        3.88      1.42 o 
   4  -4   8        0.11        0.79      1.27 o 
  -6  -3   8        2.90        1.95      1.40 o 
  -5  -3   8       45.71       45.91      3.27 o 
  -4  -3   8        6.02        9.37      1.40 o 
  -3  -3   8        1.17        2.19      1.04 o 
  -2  -3   8        0.00        0.13      0.64 o 
  -1  -3   8        0.58        2.42      0.95 o 
   0  -3   8       61.78       67.92      2.47 o 
   1  -3   8      182.13      184.27      5.97 o 
   2  -3   8        0.39        1.25      0.79 o 
   3  -3   8        4.11        6.77      1.40 o 
   4  -3   8        4.62        4.69      1.80 o 
  -7  -2   8        7.66        8.89      1.91 o 
  -6  -2   8      140.11        1.61      1.55 o 
  -5  -2   8        3.95        5.18      1.65 o 
  -4  -2   8        1.41        0.42      0.95 o 
  -3  -2   8        0.34        1.29      0.61 o 
  -2  -2   8        2.19        2.08      0.83 o 
  -1  -2   8       25.70       30.09      2.23 o 
   0  -2   8      169.03      172.82      3.82 o 
   1  -2   8       39.42       40.65      2.63 o 
   2  -2   8       10.73       13.11      1.78 o 
   3  -2   8        0.72        0.36      1.04 o 
  -7  -1   8       55.61       61.36      4.20 o 
  -6  -1   8       50.21       61.66      3.79 o 
  -5  -1   8        0.52        0.30      0.91 o 
  -4  -1   8        9.07       10.48      1.49 o 
  -3  -1   8       25.27       21.50      1.97 o 
  -2  -1   8        0.02        0.83      0.74 o 
  -1  -1   8      424.50      489.44      8.29 o 
   0  -1   8        3.76        2.58      0.92 o 
   1  -1   8        2.13        0.15      1.15 o 
   2  -1   8        4.69        4.82      1.14 o 
   3  -1   8        0.21       -1.14      1.14 o 
  -7   0   8        8.24        9.74      1.89 o 
  -6   0   8        3.50        2.25      1.32 o 
  -5   0   8       29.62       30.83      2.48 o 
  -4   0   8        0.04       -0.51      0.96 o 
  -3   0   8       42.13       38.95      2.61 o 
  -2   0   8        6.16        5.71      1.36 o 
  -1   0   8       57.49       59.54      3.14 o 
   0   0   8        3.83        4.90      1.46 o 
   1   0   8        0.26       -0.47      0.96 o 
   2   0   8        4.02        4.07      1.21 o 
   3   0   8        0.17        1.63      0.91 o 
  -8   1   8        1.21        0.61      1.53 o 
  -7   1   8        3.50        2.67      1.27 o 
  -6   1   8        3.12        1.10      1.34 o 
  -5   1   8       65.47       73.53      3.63 o 
  -4   1   8       10.95       13.11      1.51 o 
  -3   1   8        0.50       -1.00      1.00 o 
  -2   1   8        0.05        0.51      0.66 o 
  -1   1   8       18.37       18.98      2.10 o 
   0   1   8       44.41       42.47      4.50 o 
   1   1   8        3.16        2.33      1.49 o 
   2   1   8        0.24       -0.38      1.29 o 
  -8   2   8        0.06        0.61      1.04 o 
  -7   2   8        3.27        2.80      1.53 o 
  -6   2   8        1.32        2.35      1.31 o 
  -5   2   8        9.46        7.97      1.40 o 
  -4   2   8        2.06        2.95      0.85 o 
  -3   2   8       13.00       13.62      1.78 o 
  -2   2   8        0.00        0.00      0.74 o 
  -1   2   8        5.70        6.41      1.31 o 
   0   2   8       56.54       53.97      2.38 o 
   1   2   8        6.60        8.91      1.55 o 
   2   2   8        1.13       -0.42      1.31 o 
  -8   3   8        4.14        3.18      1.25 o 
  -7   3   8       30.95       32.61      2.90 o 
  -6   3   8        3.63        5.58      1.34 o 
  -5   3   8        9.83        8.29      1.89 o 
  -4   3   8       17.23       14.97      1.84 o 
  -3   3   8        0.10        0.72      0.59 o 
  -2   3   8        0.55        0.74      0.89 o 
  -1   3   8        1.45        1.93      0.96 o 
   0   3   8        0.31        1.96      1.34 o 
   1   3   8        2.09        3.82      1.32 o 
  -8   4   8        0.97        1.00      1.29 o 
  -7   4   8        6.09        7.42      1.82 o 
  -6   4   8        0.07        1.00      0.91 o 
  -5   4   8        0.34        0.95      0.87 o 
  -4   4   8        3.48        3.08      1.32 o 
  -3   4   8       22.78       24.67      2.31 o 
  -2   4   8        0.26        0.32      0.85 o 
  -1   4   8        0.39        0.89      1.06 o 
   0   4   8        0.00       -0.17      0.90 o 
  -8   5   8        4.13        6.02      1.74 o 
  -7   5   8        0.45        3.22      1.02 o 
  -6   5   8       46.01       47.24      3.31 o 
  -5   5   8        3.47        4.62      1.42 o 
  -4   5   8        1.96        1.53      1.34 o 
  -3   5   8        0.76       -0.36      1.19 o 
  -2   5   8        0.18        1.48      0.95 o 
  -1   5   8        3.01        3.42      1.29 o 
  -7   6   8        1.74        1.61      1.51 o 
  -6   6   8       63.90       64.34      4.01 o 
  -5   6   8        0.28        0.38      1.15 o 
  -4   6   8        0.38        3.59      1.06 o 
  -3   6   8        0.06       -1.74      1.74 o 
  -2   6   8        3.49        4.58      1.59 o 
  -6   7   8        8.14        7.78      2.06 o 
  -5   7   8        1.97        2.71      1.46 o 
  -2  -7   9        0.03       -0.21      1.21 o 
  -1  -7   9        5.23        8.21      1.66 o 
   0  -7   9        0.15        0.65      0.86 o 
   1  -7   9        0.05        0.19      1.27 o 
   2  -7   9        1.37        2.02      1.29 o 
  -3  -6   9        1.30        2.16      1.34 o 
  -2  -6   9        0.47       -0.19      1.27 o 
  -1  -6   9       10.05        9.06      1.66 o 
   0  -6   9        0.39       -0.53      0.81 o 
   1  -6   9        0.01       -0.19      1.15 o 
   2  -6   9        5.01        7.26      1.65 o 
   3  -6   9        3.98        3.10      1.93 o 
  -4  -5   9        0.20       -1.27      1.27 o 
  -3  -5   9        0.28       -0.89      1.25 o 
  -2  -5   9       19.38       17.67      2.23 o 
  -1  -5   9        8.26        6.22      1.51 o 
   0  -5   9        0.05        0.24      0.66 o 
   1  -5   9        6.13        4.64      1.76 o 
   2  -5   9        0.61        0.19      1.02 o 
   3  -5   9        0.88        1.42      1.23 o 
  -5  -4   9        2.56        2.16      1.17 o 
  -4  -4   9        6.27        4.62      1.76 o 
  -3  -4   9       39.24       41.11      2.95 o 
  -2  -4   9       75.31       72.24      4.01 o 
  -1  -4   9        0.57       -0.78      1.14 o 
   0  -4   9        6.14        7.01      1.11 o 
   1  -4   9        0.72        0.83      0.79 o 
   2  -4   9        3.28        3.78      1.21 o 
   3  -4   9        0.42       -0.40      1.36 o 
  -6  -3   9        1.23        1.02      1.40 o 
  -5  -3   9        1.08        2.36      1.10 o 
  -4  -3   9        5.27        5.09      1.21 o 
  -3  -3   9       15.40       16.46      2.04 o 
  -2  -3   9        0.90        1.32      0.83 o 
  -1  -3   9        0.20        0.00      0.87 o 
   0  -3   9        0.50        0.10      0.61 o 
   1  -3   9       17.44       22.21      2.06 o 
   2  -3   9        0.52        1.80      1.06 o 
   3  -3   9       11.58       13.36      2.57 o 
  -6  -2   9        7.68       10.82      2.06 o 
  -5  -2   9        1.80       -0.85      1.32 o 
  -4  -2   9       12.75       13.26      1.74 o 
  -3  -2   9        0.05        1.02      0.81 o 
  -2  -2   9        4.18        3.67      1.27 o 
  -1  -2   9      177.52      200.08      5.89 o 
   0  -2   9        0.95       -0.81      0.81 o 
   1  -2   9       35.62       40.23      3.05 o 
   2  -2   9        0.13        0.93      0.98 o 
   3  -2   9        0.09       -1.55      1.55 o 
  -7  -1   9       49.15       55.49      3.88 o 
  -6  -1   9        0.23       -1.32      1.32 o 
  -5  -1   9        7.15        6.92      1.44 o 
  -4  -1   9       10.33       13.34      1.74 o 
  -3  -1   9        1.28        0.98      0.85 o 
  -2  -1   9       42.34       47.20      3.20 o 
  -1  -1   9      321.60       -0.15      1.16 o 
   0  -1   9        3.19        4.27      1.00 o 
   1  -1   9        5.21        6.98      1.25 o 
   2  -1   9        2.29        3.82      1.36 o 
  -7   0   9        2.55        4.46      1.49 o 
  -6   0   9        4.49        3.29      1.42 o 
  -5   0   9       10.01        9.55      1.68 o 
  -4   0   9        0.08        0.44      0.76 o 
  -3   0   9       13.44       13.11      1.74 o 
  -2   0   9       56.77       55.08      3.52 o 
  -1   0   9        7.94        7.59      1.53 o 
   0   0   9        1.92        1.61      0.75 o 
   1   0   9        0.01       -0.89      1.17 o 
   2   0   9        0.68        1.21      1.31 o 
  -7   1   9        1.29       -0.95      1.25 o 
  -6   1   9        3.49        4.07      1.25 o 
  -5   1   9        6.39        7.32      1.48 o 
  -4   1   9       33.74       33.91      2.76 o 
  -3   1   9       52.18       57.09      3.50 o 
  -2   1   9        0.16        0.74      1.08 o 
  -1   1   9        0.00       -0.47      0.91 o 
   0   1   9        1.19        0.90      0.86 o 
   1   1   9        6.70        7.09      1.65 o 
  -7   2   9       17.94       17.09      2.31 o 
  -6   2   9       12.53       11.60      1.97 o 
  -5   2   9        5.69        5.88      1.36 o 
  -4   2   9        5.67        7.17      1.59 o 
  -3   2   9        2.37        1.06      1.25 o 
  -2   2   9        0.58        1.10      1.10 o 
  -1   2   9        1.47        3.05      1.17 o 
   0   2   9       15.62       15.39      1.61 o 
   1   2   9        1.27        3.95      1.36 o 
  -7   3   9       77.66       77.29      4.54 o 
  -6   3   9        0.38        2.27      1.15 o 
  -5   3   9       11.65       12.07      1.72 o 
  -4   3   9        7.65        6.62      1.42 o 
  -3   3   9        0.07       -0.32      1.17 o 
  -2   3   9        6.65        5.83      1.61 o 
  -1   3   9        1.83        2.02      1.34 o 
   0   3   9        4.51        4.73      1.02 o 
  -7   4   9        4.07        4.69      1.66 o 
  -6   4   9        2.20        4.20      1.40 o 
  -5   4   9        0.38        0.70      0.93 o 
  -4   4   9        0.08       -1.10      1.10 o 
  -3   4   9        0.21        1.08      0.62 o 
  -2   4   9       17.35       17.71      2.35 o 
  -1   4   9        0.05        0.61      0.79 o 
  -7   5   9        4.44        1.23      1.66 o 
  -6   5   9       13.12       16.35      2.19 o 
  -5   5   9        1.96       -0.76      1.27 o 
  -4   5   9        0.00        1.53      0.85 o 
  -3   5   9        1.73        1.78      1.49 o 
  -2   5   9        1.30        0.00      1.53 o 
  -6   6   9       35.53       34.21      3.33 o 
  -5   6   9        0.00        0.83      1.21 o 
  -2  -6  10        0.12       -0.98      0.98 o 
  -1  -6  10        8.11       11.14      1.95 o 
   0  -6  10       10.58       10.33      1.56 o 
   1  -6  10        0.25       -0.40      1.36 o 
  -4  -5  10        0.00       -0.83      1.17 o 
  -3  -5  10        0.39        0.59      1.12 o 
  -2  -5  10        4.26        1.66      1.40 o 
  -1  -5  10        0.78        1.46      1.12 o 
   0  -5  10        1.85        3.77      0.76 o 
   1  -5  10        0.07       -0.38      1.02 o 
   2  -5  10        0.07        2.69      1.36 o 
  -5  -4  10        0.14       -1.14      1.14 o 
  -4  -4  10        3.05        1.53      1.51 o 
  -3  -4  10        7.66        4.69      1.89 o 
  -2  -4  10        0.12       -1.12      1.12 o 
  -1  -4  10        0.02       -1.25      1.25 o 
   0  -4  10        1.49        2.52      0.87 o 
   1  -4  10        0.11        0.57      0.98 o 
   2  -4  10        2.54        6.13      1.32 o 
  -5  -3  10        0.10       -0.78      1.00 o 
  -4  -3  10       18.06       16.18      2.61 o 
  -3  -3  10       28.15       29.75      2.67 o 
  -2  -3  10       14.66       16.92      2.08 o 
  -1  -3  10       15.43       18.90      2.27 o 
   0  -3  10        0.77        0.14      0.78 o 
   1  -3  10        0.72       -0.19      1.29 o 
   2  -3  10        2.20        4.52      1.80 o 
  -6  -2  10        5.16        6.09      1.57 o 
  -5  -2  10        1.18        1.10      1.29 o 
  -4  -2  10        3.90        4.79      1.55 o 
  -3  -2  10        3.16        2.95      1.27 o 
  -2  -2  10        1.93        3.88      0.96 o 
  -1  -2  10        0.82        1.99      0.91 o 
   0  -2  10        0.85        0.13      0.78 o 
   1  -2  10        2.15        4.75      1.55 o 
  -6  -1  10        1.40       -0.78      1.36 o 
  -5  -1  10        2.07        3.73      1.19 o 
  -4  -1  10        4.43        3.99      1.48 o 
  -3  -1  10        0.70       -1.38      1.38 o 
  -2  -1  10       33.02       39.61      2.97 o 
  -1  -1  10        0.54       -0.34      1.27 o 
   0  -1  10        1.10        0.87      0.85 o 
   1  -1  10        0.50       -0.19      1.15 o 
  -7   0  10        0.04       -1.27      1.27 o 
  -6   0  10        0.01       -1.36      1.36 o 
  -5   0  10        1.94        1.21      1.29 o 
  -4   0  10        0.02       -1.31      1.31 o 
  -3   0  10      255.99      305.69      8.02 o 
  -2   0  10        7.74        6.74      1.61 o 
  -1   0  10        2.19        2.06      1.19 o 
   0   0  10        6.44        7.66      1.40 o 
   1   0  10        0.81        1.65      1.53 o 
  -7   1  10        1.10        1.84      1.17 o 
  -6   1  10        0.47       -0.57      1.32 o 
  -5   1  10       16.67       19.28      2.06 o 
  -4   1  10       44.00       55.53      3.54 o 
  -3   1  10      261.05      302.59      8.02 o 
  -2   1  10        0.03        0.85      0.93 o 
  -1   1  10        0.93        0.19      1.19 o 
   0   1  10        1.95        2.93      0.83 o 
  -7   2  10        3.96        1.42      1.02 o 
  -6   2  10        1.93        2.25      1.46 o 
  -5   2  10        0.59       -0.36      1.42 o 
  -4   2  10        2.56        4.16      1.40 o 
  -3   2  10        0.11       -0.87      1.06 o 
  -2   2  10        1.41       -0.19      0.98 o 
  -1   2  10        0.81        1.36      1.27 o 
  -7   3  10        0.79       -1.42      1.42 o 
  -6   3  10        1.37        1.34      1.44 o 
  -5   3  10       17.73       18.69      2.55 o 
  -4   3  10        2.53        1.84      1.15 o 
  -3   3  10        1.32       -1.29      1.29 o 
  -2   3  10       23.16       29.78      2.90 o 
  -6   4  10        0.23       -1.00      1.42 o 
  -5   4  10        3.65        7.45      1.76 o 
  -4   4  10        0.42        0.59      0.91 o 
  -3   4  10        0.19       -1.19      1.19 o 
  -2  -5  11        0.96        0.21      1.14 o 
  -1  -5  11        0.37        0.21      1.23 o 
   0  -5  11        4.84        8.21      1.48 o 
  -4  -4  11        0.00       -0.62      1.08 o 
  -3  -4  11        1.60        1.59      1.12 o 
  -2  -4  11        2.33        3.31      1.25 o 
  -1  -4  11        0.12        0.00      1.27 o 
   0  -4  11        5.70       10.97      1.71 o 
  -4  -3  11       12.95       16.61      2.18 o 
  -3  -3  11        0.07       -1.29      1.29 o 
  -2  -3  11        1.34        1.68      1.25 o 
  -1  -3  11        0.06       -1.15      1.15 o 
   0  -3  11        0.00        0.41      0.99 o 
  -5  -2  11       25.68       24.20      3.01 o 
  -4  -2  11       19.56       19.98      2.61 o 
  -3  -2  11        9.52       12.35      1.93 o 
  -2  -2  11        3.38        3.31      1.57 o 
  -1  -2  11        3.29        4.54      1.53 o 
   0  -2  11        0.00        0.43      0.72 o 
  -5  -1  11        9.20       14.85      2.18 o 
  -4  -1  11        0.12       -0.57      1.06 o 
  -3  -1  11        2.81        3.84      1.14 o 
  -2  -1  11        1.74        0.93      1.17 o 
  -1  -1  11       13.06       16.73      2.29 o 
   0  -1  11        2.90        5.68      2.26 o 
  -6   0  11        3.91        6.38      1.53 o 
  -5   0  11        1.88        1.74      1.29 o 
  -4   0  11        7.91       10.97      1.97 o 
  -3   0  11       32.48       43.16      3.31 o 
  -2   0  11        3.64        2.08      1.51 o 
  -1   0  11        0.58        0.00      1.38 o 
  -6   1  11        0.05        1.23      1.12 o 
  -5   1  11       17.97       18.43      2.18 o 
  -4   1  11        9.40        9.08      1.91 o 
  -3   1  11        1.32       -1.14      1.23 o 
  -2   1  11        0.12        1.17      0.83 o 
  -1   1  11        0.00        0.21      1.27 o 
  -6   2  11        0.00       -0.83      1.27 o 
  -5   2  11      140.01      169.69      6.65 o 
  -4   2  11        6.93        7.45      1.89 o 
  -3   2  11        0.35        0.40      1.23 o 
  -2   2  11        0.62        1.25      1.02 o 
  -5   3  11       37.10       42.67      3.71 o 
  -4   3  11        0.00       -0.21      1.12 o 
  -3  -2  12        0.03        1.66      0.93 o 
  -2  -2  12        0.37       -0.83      1.57 o 
  -4  -1  12        5.14        9.59      1.59 o 
  -3  -1  12        7.80       11.99      1.93 o 
  -4   0  12        0.67        0.42      1.48 o 
  -3   0  12        3.67        4.18      1.65 o 
                                                 
